# Supplementary material for: (1S,2R,3R,6R,7S,8R,10S,11S)-13-{[4-(4-Chloro­phen­yl)piperazin-1-yl]meth­yl}-10-hy­droxy-4,9-dimethyl-3,8,15-trioxatetra­cyclo­[10.3.0.02,4.07,9]penta­decan-14-one
Source: Acta Crystallogr Sect E Struct Rep Online. 2012 Mar 24;68(Pt 4):o1147–8. doi: 10.1107/S1600536812011816 (PMC3344091; doi:10.1107/S1600536812011816)
Supplement: Supplementary file 1 [file e-68-o1147-sup1.cif]

##############################################################################
#                                                                            #
# This CIF contains the data in a paper accepted for publication in          #
# Acta Crystallographica Section E. It conforms to the requirements of       #
# Notes for Authors for Acta Crystallographica Section E, and has been       #
# peer reviewed under the auspices of the IUCr Commission on Journals.       #
#                                                                            #
# Full details of the Crystallographic Information File format               #
# are given in the paper "The Crystallographic Information File (CIF):       #
# a New Standard Archive File for Crystallography" by S. R. Hall, F. H.      #
# Allen and I. D. Brown [Acta Cryst. (1991), A47, 655-685].                  #
#                                                                            #
# The current version of the core CIF dictionary is obtainable from          #
# ftp://ftp.iucr.org/pub/cif_core.dic.                                       #
#                                                                            #
# Software is freely available for graphical display of the structure(s)     #
# in this CIF. For information consult the CIF software page                 #
# http://www.iucr.org/resources/cif/software.                                #
#                                                                            #
# This file may be used for bona fide research purposes within the           #
# scientific community so long as proper attribution is given to the journal # 
# article from which it was obtained.                                        #
#                                                                            #
##############################################################################
data_I
_audit_creation_method     SHELXL-97
_chemical_name_systematic
;
(1<i>S</i>,2<i>R</i>,3<i>R</i>,6<i>R</i>,7<i>S</i>,8<i>R</i>,
10<i>S</i>,11<i>S</i>)-13-{[4-(4-Chlorophenyl)piperazin-1-yl]methyl}-
10-hydroxy-4,9-dimethyl-3,8,15-
trioxatetracyclo[10.3.0.0^2,4^.0^7,9^]pentadecan-14-one
;
_chemical_name_common     ?
_chemical_formula_moiety     'C25 H33 Cl N2 O5'
_chemical_formula_sum     'C25 H33 Cl N2 O5'
_chemical_formula_iupac     'C25 H33 Cl N2 O5'
_chemical_formula_weight     476.98
_chemical_melting_point     ?
_symmetry_cell_setting     orthorhombic
_symmetry_space_group_name_H-M     'P 21 21 21'
_symmetry_space_group_name_Hall     'P 2ac 2ab'
loop_
    _symmetry_equiv_pos_as_xyz
    'x, y, z'
    '-x+1/2, -y, z+1/2'
    '-x, y+1/2, -z+1/2'
    'x+1/2, -y+1/2, -z'
_cell_length_a     8.0138(3)
_cell_length_b     10.7218(5)
_cell_length_c     28.0174(13)
_cell_angle_alpha     90.00
_cell_angle_beta     90.00
_cell_angle_gamma     90.00
_cell_volume     2407.32(18)
_cell_formula_units_Z     4
_cell_measurement_reflns_used     13518
_cell_measurement_theta_min     2.4
_cell_measurement_theta_max     25.2
_cell_measurement_temperature     296(2)
_exptl_crystal_description     patelet
_exptl_crystal_colour     colourless
_exptl_crystal_size_max     0.325
_exptl_crystal_size_mid     0.170
_exptl_crystal_size_min     0.035
_exptl_crystal_density_diffrn     1.316
_exptl_crystal_density_meas     ?
_exptl_crystal_density_method     'not measured'
_exptl_crystal_F_000     1016
_exptl_absorpt_coefficient_mu     0.197
_exptl_absorpt_correction_type     none
_exptl_absorpt_process_details     ?
_exptl_absorpt_correction_T_min     ?
_exptl_absorpt_correction_T_max     ?
_exptl_special_details     ?
_diffrn_ambient_temperature     296(2)
_diffrn_radiation_type     MoK\a
_diffrn_radiation_wavelength     0.71073
_diffrn_radiation_source     'fine-focus sealed tube'
_diffrn_radiation_monochromator     graphite
_diffrn_measurement_device_type     'Agilent Xcalibur Sapphire1 long nozzle'
_diffrn_measurement_method     '\w scans'
_diffrn_detector_area_resol_mean     8.2632
_diffrn_reflns_number     13518
_diffrn_reflns_av_R_equivalents     0.0304
_diffrn_reflns_av_sigmaI/netI     0.0342
_diffrn_reflns_theta_min     2.39
_diffrn_reflns_theta_max     25.22
_diffrn_reflns_theta_full     25.22
_diffrn_measured_fraction_theta_max     0.997
_diffrn_measured_fraction_theta_full     0.997
_diffrn_reflns_limit_h_min     -9
_diffrn_reflns_limit_h_max     7
_diffrn_reflns_limit_k_min     -12
_diffrn_reflns_limit_k_max     12
_diffrn_reflns_limit_l_min     -31
_diffrn_reflns_limit_l_max     33
_diffrn_standards_number     ?
_diffrn_standards_interval_count     ?
_diffrn_standards_interval_time     ?
_diffrn_standards_decay_%     ?
_refine_special_details
;
Refinement of <i>F</i>^2^ against ALL reflections. The weighted <i>R</i>-factor
<i>wR</i> and goodness of fit <i>S</i> are based on <i>F</i>^2^, conventional
<i>R</i>-factors <i>R</i> are based on <i>F</i>, with <i>F</i> set to zero for
negative <i>F</i>^2^. The threshold expression of <i>F</i>^2^ >
2\s(<i>F</i>^2^) is used only for calculating <i>R</i>-factors(gt) <i>etc</i>.
and is not relevant to the choice of reflections for refinement.
<i>R</i>-factors based on <i>F</i>^2^ are statistically about twice as large
as those based on <i>F</i>, and <i>R</i>- factors based on ALL data will be
even larger.
;
_reflns_number_total     4328
_reflns_number_gt     3315
_reflns_threshold_expression     I>2\s(I)
_refine_ls_structure_factor_coef     Fsqd
_refine_ls_matrix_type     full
_refine_ls_R_factor_all     0.0610
_refine_ls_R_factor_gt     0.0405
_refine_ls_wR_factor_gt     0.0928
_refine_ls_wR_factor_ref     0.1022
_refine_ls_goodness_of_fit_ref     1.026
_refine_ls_restrained_S_all     1.026
_refine_ls_number_reflns     4328
_refine_ls_number_parameters     301
_refine_ls_number_restraints     0
_refine_ls_hydrogen_treatment     constr
_refine_ls_weighting_scheme     calc
_refine_ls_weighting_details
         'calc w=1/[\s^2^(Fo^2^)+(0.0489P)^2^+0.3159P] where P=(Fo^2^+2Fc^2^)/3'
_atom_sites_solution_hydrogens     geom
_atom_sites_solution_primary     direct
_atom_sites_solution_secondary     difmap
_refine_ls_shift/su_max     0.001
_refine_ls_shift/su_mean     0.000
_refine_diff_density_max     0.217
_refine_diff_density_min     -0.212
_refine_ls_extinction_method     none
_refine_ls_extinction_coef     ?
_refine_ls_abs_structure_details     'Flack (1983), 1836 Friedel pairs'
_refine_ls_abs_structure_Flack     0.03(13)
loop_
    _atom_type_symbol
    _atom_type_description
    _atom_type_scat_dispersion_real
    _atom_type_scat_dispersion_imag
    _atom_type_scat_source
    'C' 'C' 0.0033 0.0016
                         'International Tables Vol C Tables 4.2.6.8 and 6.1.1.4'
    'H' 'H' 0.0000 0.0000
                         'International Tables Vol C Tables 4.2.6.8 and 6.1.1.4'
    'N' 'N' 0.0061 0.0033
                         'International Tables Vol C Tables 4.2.6.8 and 6.1.1.4'
    'O' 'O' 0.0106 0.0060
                         'International Tables Vol C Tables 4.2.6.8 and 6.1.1.4'
    'Cl' 'Cl' 0.1484 0.1585
                         'International Tables Vol C Tables 4.2.6.8 and 6.1.1.4'
    'F' 'F' 0.0171 0.0103
                         'International Tables Vol C Tables 4.2.6.8 and 6.1.1.4'
_computing_data_collection     'CrysAlis PRO (Agilent, 2010)'
_computing_cell_refinement     'CrysAlis PRO (Agilent, 2010)'
_computing_data_reduction     'CrysAlis PRO (Agilent, 2010)'
_computing_structure_solution     'SHELXS97 (Sheldrick,2008)'
_computing_structure_refinement     'SHELXL97 (Sheldrick,2008)'
_computing_molecular_graphics
                  'ORTEP-3 for Windows (Farrugia, 1997) and PLATON (Spek, 2009)'
_computing_publication_material     'WinGX (Farrugia, 1999)'
loop_
    _atom_site_type_symbol
    _atom_site_label
    _atom_site_fract_x
    _atom_site_fract_y
    _atom_site_fract_z
    _atom_site_U_iso_or_equiv
    _atom_site_adp_type
    _atom_site_calc_flag
    _atom_site_refinement_flags
    _atom_site_occupancy
    _atom_site_symmetry_multiplicity
    _atom_site_disorder_assembly
    _atom_site_disorder_group
    C C1 0.5658(3) 0.08524(19) 1.03681(8) 0.0420(6) Uani d . 1 1 . .
    H H1 0.5100 0.1552 1.0527 0.050 Uiso calc R 1 1 . .
    C C2 0.5983(3) -0.0172(2) 1.07076(8) 0.0417(5) Uani d . 1 1 . .
    H H2 0.6496 -0.0907 1.0561 0.050 Uiso calc R 1 1 . .
    C C3 0.4995(3) -0.0452(2) 1.11324(8) 0.0486(6) Uani d . 1 1 . .
    C C4 0.4939(3) -0.1805(2) 1.12703(9) 0.0570(7) Uani d . 1 1 . .
    H H4A 0.4843 -0.1867 1.1615 0.068 Uiso calc R 1 1 . .
    H H4B 0.5981 -0.2197 1.1178 0.068 Uiso calc R 1 1 . .
    C C5 0.3493(3) -0.2521(2) 1.10412(9) 0.0578(7) Uani d . 1 1 . .
    H H5A 0.3715 -0.3408 1.1065 0.069 Uiso calc R 1 1 . .
    H H5B 0.2480 -0.2349 1.1219 0.069 Uiso calc R 1 1 . .
    C C6 0.3212(3) -0.2194(2) 1.05269(8) 0.0451(5) Uani d . 1 1 . .
    H H6 0.4234 -0.2069 1.0341 0.054 Uiso calc R 1 1 . .
    C C7 0.1731(3) -0.1534(2) 1.03400(8) 0.0435(5) Uani d . 1 1 . .
    C C8 0.1828(3) -0.0735(2) 0.98945(8) 0.0436(5) Uani d . 1 1 . .
    H H8 0.0683 -0.0523 0.9803 0.052 Uiso calc R 1 1 . .
    C C9 0.2755(2) 0.04992(19) 0.99890(8) 0.0394(5) Uani d . 1 1 . .
    H H9A 0.2505 0.0772 1.0311 0.047 Uiso calc R 1 1 . .
    H H9B 0.2329 0.1128 0.9772 0.047 Uiso calc R 1 1 . .
    C C10 0.4669(2) 0.04236(19) 0.99307(7) 0.0387(5) Uani d . 1 1 . .
    H H10 0.4957 -0.0450 0.9870 0.046 Uiso calc R 1 1 . .
    C C11 0.5445(3) 0.1206(2) 0.95335(9) 0.0466(6) Uani d . 1 1 . .
    H H11 0.4888 0.2019 0.9524 0.056 Uiso calc R 1 1 . .
    C C12 0.7203(3) 0.1384(2) 0.97059(10) 0.0530(6) Uani d . 1 1 . .
    C C13 0.5433(3) 0.0646(3) 0.90349(9) 0.0570(6) Uani d . 1 1 . .
    H H13A 0.6072 0.1181 0.8824 0.068 Uiso calc R 1 1 . .
    H H13B 0.5983 -0.0160 0.9044 0.068 Uiso calc R 1 1 . .
    C C14 0.3600(3) 0.0359(3) 1.13124(9) 0.0605(7) Uani d . 1 1 . .
    H H14A 0.3633 0.0388 1.1655 0.091 Uiso calc R 1 1 . .
    H H14B 0.2550 0.0020 1.1211 0.091 Uiso calc R 1 1 . .
    H H14C 0.3727 0.1187 1.1187 0.091 Uiso calc R 1 1 . .
    C C15 0.0266(3) -0.1177(3) 1.06488(10) 0.0604(7) Uani d . 1 1 . .
    H H15A -0.0753 -0.1407 1.0492 0.091 Uiso calc R 1 1 . .
    H H15B 0.0276 -0.0292 1.0702 0.091 Uiso calc R 1 1 . .
    H H15C 0.0341 -0.1603 1.0949 0.091 Uiso calc R 1 1 . .
    C C16 0.2978(4) 0.1685(2) 0.87270(10) 0.0625(7) Uani d . 1 1 . .
    H H16A 0.3649 0.2123 0.8493 0.075 Uiso calc R 1 1 . .
    H H16B 0.2932 0.2192 0.9013 0.075 Uiso calc R 1 1 . .
    C C17 0.1245(4) 0.1503(3) 0.85354(10) 0.0708(8) Uani d . 1 1 . .
    H H17A 0.0556 0.1119 0.8779 0.085 Uiso calc R 1 1 . .
    H H17B 0.0765 0.2309 0.8459 0.085 Uiso calc R 1 1 . .
    C C18 0.2143(4) -0.0440(3) 0.81888(10) 0.0701(8) Uani d . 1 1 . .
    H H18A 0.2250 -0.0878 0.7887 0.084 Uiso calc R 1 1 . .
    H H18B 0.1511 -0.0966 0.8405 0.084 Uiso calc R 1 1 . .
    C C19 0.3848(4) -0.0219(3) 0.83936(9) 0.0638(7) Uani d . 1 1 . .
    H H19A 0.4387 -0.1014 0.8453 0.077 Uiso calc R 1 1 . .
    H H19B 0.4520 0.0237 0.8165 0.077 Uiso calc R 1 1 . .
    C C20 -0.0295(4) 0.0626(3) 0.78687(10) 0.0725(8) Uani d . 1 1 . .
    C C21 -0.1371(5) 0.1627(4) 0.78375(14) 0.1020(12) Uani d . 1 1 . .
    H H21 -0.1106 0.2367 0.7993 0.122 Uiso calc R 1 1 . .
    C C22 -0.2840(5) 0.1548(5) 0.75781(18) 0.1239(17) Uani d . 1 1 . .
    H H22 -0.3552 0.2232 0.7564 0.149 Uiso calc R 1 1 . .
    C C23 -0.3247(5) 0.0485(8) 0.73460(13) 0.1231(19) Uani d . 1 1 . .
    C C24 -0.2246(7) -0.0525(8) 0.73785(16) 0.157(2) Uani d . 1 1 . .
    H H24 -0.2548 -0.1264 0.7228 0.188 Uiso calc R 1 1 . .
    C C25 -0.0770(5) -0.0464(5) 0.76352(14) 0.1235(16) Uani d . 1 1 . .
    H H25 -0.0085 -0.1163 0.7652 0.148 Uiso calc R 1 1 . .
    N N1 0.3753(2) 0.04868(18) 0.88377(6) 0.0494(5) Uani d . 1 1 . .
    N N2 0.1238(3) 0.0725(2) 0.81120(7) 0.0628(6) Uani d . 1 1 . .
    O O1 0.1903(2) -0.28639(14) 1.02786(6) 0.0532(4) Uani d . 1 1 . .
    O O2 0.2538(2) -0.14084(14) 0.95132(6) 0.0524(4) Uani d . 1 1 . .
    H H2A 0.2752 -0.0930 0.9293 0.079 Uiso calc R 1 1 . .
    O O3 0.72935(19) 0.12359(15) 1.01782(6) 0.0526(4) Uani d . 1 1 . .
    O O4 0.8427(2) 0.16250(18) 0.94779(8) 0.0750(6) Uani d . 1 1 . .
    O O5 0.6623(2) 0.01156(16) 1.11736(6) 0.0582(5) Uani d . 1 1 . .
    Cl Cl -0.51185(15) 0.0396(2) 0.70351(4) 0.1995(9) Uani d . 1 1 . .
loop_
    _atom_site_aniso_label
    _atom_site_aniso_U_11
    _atom_site_aniso_U_22
    _atom_site_aniso_U_33
    _atom_site_aniso_U_12
    _atom_site_aniso_U_13
    _atom_site_aniso_U_23
    C1 0.0249(11) 0.0402(12) 0.0608(15) -0.0039(9) 0.0027(10) -0.0073(10)
    C2 0.0270(11) 0.0431(12) 0.0550(13) -0.0006(10) -0.0066(10) -0.0054(10)
    C3 0.0383(13) 0.0548(14) 0.0526(13) -0.0048(12) -0.0054(11) -0.0063(12)
    C4 0.0538(16) 0.0640(17) 0.0531(15) -0.0004(13) -0.0068(12) 0.0055(12)
    C5 0.0558(17) 0.0509(15) 0.0668(17) -0.0033(12) -0.0025(13) 0.0080(12)
    C6 0.0370(13) 0.0395(11) 0.0587(15) -0.0069(11) 0.0010(11) -0.0022(11)
    C7 0.0276(12) 0.0436(12) 0.0592(14) -0.0060(10) -0.0002(10) -0.0094(11)
    C8 0.0262(11) 0.0475(12) 0.0571(14) 0.0011(10) -0.0054(10) -0.0073(11)
    C9 0.0287(11) 0.0375(10) 0.0519(12) 0.0045(10) -0.0023(9) -0.0048(10)
    C10 0.0321(11) 0.0312(10) 0.0529(13) 0.0003(9) 0.0017(10) -0.0025(10)
    C11 0.0407(13) 0.0394(11) 0.0596(14) 0.0009(11) 0.0045(11) 0.0011(11)
    C12 0.0449(15) 0.0371(12) 0.0769(19) -0.0073(11) 0.0137(14) -0.0016(12)
    C13 0.0545(16) 0.0561(15) 0.0603(15) 0.0075(13) 0.0122(12) 0.0010(13)
    C14 0.0567(16) 0.0644(16) 0.0605(15) -0.0039(15) 0.0105(13) -0.0146(13)
    C15 0.0323(13) 0.0733(17) 0.0756(18) -0.0046(13) 0.0082(13) -0.0063(14)
    C16 0.074(2) 0.0525(15) 0.0609(16) 0.0130(14) -0.0042(14) -0.0013(12)
    C17 0.0699(19) 0.0800(19) 0.0627(17) 0.0234(17) -0.0014(15) -0.0092(15)
    C18 0.091(2) 0.0634(16) 0.0558(16) 0.0037(17) 0.0012(15) -0.0100(14)
    C19 0.078(2) 0.0597(16) 0.0538(15) 0.0120(15) 0.0097(14) -0.0076(13)
    C20 0.070(2) 0.107(2) 0.0399(14) -0.011(2) 0.0070(14) 0.0107(16)
    C21 0.078(3) 0.103(3) 0.125(3) -0.015(2) -0.027(2) 0.042(2)
    C22 0.078(3) 0.161(4) 0.132(4) -0.029(3) -0.026(3) 0.074(3)
    C23 0.072(3) 0.246(6) 0.051(2) -0.036(4) -0.0035(18) 0.020(3)
    C24 0.107(4) 0.273(8) 0.090(3) -0.009(5) -0.012(3) -0.086(4)
    C25 0.095(3) 0.184(4) 0.091(3) 0.010(3) -0.011(2) -0.073(3)
    N1 0.0549(13) 0.0464(10) 0.0470(11) 0.0071(10) 0.0056(10) -0.0016(9)
    N2 0.0683(16) 0.0730(15) 0.0470(12) 0.0009(12) 0.0021(11) 0.0035(11)
    O1 0.0456(10) 0.0396(8) 0.0743(11) -0.0113(7) -0.0040(8) -0.0042(8)
    O2 0.0547(10) 0.0493(9) 0.0533(10) -0.0031(8) 0.0010(8) -0.0097(8)
    O3 0.0334(9) 0.0503(9) 0.0741(12) -0.0118(7) 0.0018(8) -0.0018(8)
    O4 0.0548(12) 0.0705(12) 0.0998(15) -0.0224(10) 0.0286(11) -0.0036(11)
    O5 0.0424(10) 0.0716(11) 0.0606(10) -0.0096(9) -0.0145(8) -0.0055(9)
    Cl 0.0911(8) 0.430(3) 0.0770(6) -0.0500(13) -0.0245(6) 0.0210(12)
_geom_special_details
;
All s.u.'s (except the s.u. in the dihedral angle between two l.s. planes) are
estimated using the full covariance matrix. The cell s.u.'s are taken into
account individually in the estimation of s.u.'s in distances, angles and
torsion angles; correlations between s.u.'s in cell parameters are only used
when they are defined by crystal symmetry. An approximate (isotropic)
treatment of cell s.u.'s is used for estimating s.u.'s involving l.s. planes.
;
loop_
    _geom_bond_atom_site_label_1
    _geom_bond_atom_site_label_2
    _geom_bond_site_symmetry_2
    _geom_bond_distance
    _geom_bond_publ_flag
    C1 O3 . 1.473(3) ?
    C1 C2 . 1.476(3) ?
    C1 C10 . 1.531(3) ?
    C1 H1 . 0.9800 ?
    C2 O5 . 1.436(3) ?
    C2 C3 . 1.461(3) ?
    C2 H2 . 0.9800 ?
    C3 O5 . 1.444(3) ?
    C3 C4 . 1.502(4) ?
    C3 C14 . 1.503(3) ?
    C4 C5 . 1.530(3) ?
    C4 H4A . 0.9700 ?
    C4 H4B . 0.9700 ?
    C5 C6 . 1.500(3) ?
    C5 H5A . 0.9700 ?
    C5 H5B . 0.9700 ?
    C6 O1 . 1.449(3) ?
    C6 C7 . 1.478(3) ?
    C6 H6 . 0.9800 ?
    C7 O1 . 1.443(3) ?
    C7 C15 . 1.508(3) ?
    C7 C8 . 1.516(3) ?
    C8 O2 . 1.409(3) ?
    C8 C9 . 1.540(3) ?
    C8 H8 . 0.9800 ?
    C9 C10 . 1.545(3) ?
    C9 H9A . 0.9700 ?
    C9 H9B . 0.9700 ?
    C10 C11 . 1.526(3) ?
    C10 H10 . 0.9800 ?
    C11 C12 . 1.501(4) ?
    C11 C13 . 1.520(3) ?
    C11 H11 . 0.9800 ?
    C12 O4 . 1.199(3) ?
    C12 O3 . 1.335(3) ?
    C13 N1 . 1.465(3) ?
    C13 H13A . 0.9700 ?
    C13 H13B . 0.9700 ?
    C14 H14A . 0.9600 ?
    C14 H14B . 0.9600 ?
    C14 H14C . 0.9600 ?
    C15 H15A . 0.9600 ?
    C15 H15B . 0.9600 ?
    C15 H15C . 0.9600 ?
    C16 N1 . 1.461(3) ?
    C16 C17 . 1.502(4) ?
    C16 H16A . 0.9700 ?
    C16 H16B . 0.9700 ?
    C17 N2 . 1.450(3) ?
    C17 H17A . 0.9700 ?
    C17 H17B . 0.9700 ?
    C18 N2 . 1.460(4) ?
    C18 C19 . 1.500(4) ?
    C18 H18A . 0.9700 ?
    C18 H18B . 0.9700 ?
    C19 N1 . 1.458(3) ?
    C19 H19A . 0.9700 ?
    C19 H19B . 0.9700 ?
    C20 C21 . 1.379(5) ?
    C20 C25 . 1.393(5) ?
    C20 N2 . 1.409(4) ?
    C21 C22 . 1.386(5) ?
    C21 H21 . 0.9300 ?
    C22 C23 . 1.353(7) ?
    C22 H22 . 0.9300 ?
    C23 C24 . 1.350(8) ?
    C23 Cl . 1.737(4) ?
    C24 C25 . 1.386(6) ?
    C24 H24 . 0.9300 ?
    C25 H25 . 0.9300 ?
    O2 H2A . 0.8200 ?
loop_
    _geom_angle_atom_site_label_1
    _geom_angle_atom_site_label_2
    _geom_angle_atom_site_label_3
    _geom_angle_site_symmetry_1
    _geom_angle_site_symmetry_3
    _geom_angle
    _geom_angle_publ_flag
    O3 C1 C2 . . 106.49(17) ?
    O3 C1 C10 . . 104.81(17) ?
    C2 C1 C10 . . 112.58(17) ?
    O3 C1 H1 . . 110.9 ?
    C2 C1 H1 . . 110.9 ?
    C10 C1 H1 . . 110.9 ?
    O5 C2 C3 . . 59.81(14) ?
    O5 C2 C1 . . 119.30(18) ?
    C3 C2 C1 . . 125.7(2) ?
    O5 C2 H2 . . 113.8 ?
    C3 C2 H2 . . 113.8 ?
    C1 C2 H2 . . 113.8 ?
    O5 C3 C2 . . 59.26(14) ?
    O5 C3 C4 . . 114.4(2) ?
    C2 C3 C4 . . 115.1(2) ?
    O5 C3 C14 . . 113.6(2) ?
    C2 C3 C14 . . 123.9(2) ?
    C4 C3 C14 . . 116.8(2) ?
    C3 C4 C5 . . 113.5(2) ?
    C3 C4 H4A . . 108.9 ?
    C5 C4 H4A . . 108.9 ?
    C3 C4 H4B . . 108.9 ?
    C5 C4 H4B . . 108.9 ?
    H4A C4 H4B . . 107.7 ?
    C6 C5 C4 . . 113.5(2) ?
    C6 C5 H5A . . 108.9 ?
    C4 C5 H5A . . 108.9 ?
    C6 C5 H5B . . 108.9 ?
    C4 C5 H5B . . 108.9 ?
    H5A C5 H5B . . 107.7 ?
    O1 C6 C7 . . 59.07(14) ?
    O1 C6 C5 . . 117.00(19) ?
    C7 C6 C5 . . 124.9(2) ?
    O1 C6 H6 . . 114.7 ?
    C7 C6 H6 . . 114.7 ?
    C5 C6 H6 . . 114.7 ?
    O1 C7 C6 . . 59.48(13) ?
    O1 C7 C15 . . 113.19(19) ?
    C6 C7 C15 . . 122.9(2) ?
    O1 C7 C8 . . 117.09(19) ?
    C6 C7 C8 . . 121.41(19) ?
    C15 C7 C8 . . 111.7(2) ?
    O2 C8 C7 . . 110.80(18) ?
    O2 C8 C9 . . 112.11(18) ?
    C7 C8 C9 . . 111.63(18) ?
    O2 C8 H8 . . 107.3 ?
    C7 C8 H8 . . 107.3 ?
    C9 C8 H8 . . 107.3 ?
    C8 C9 C10 . . 114.54(17) ?
    C8 C9 H9A . . 108.6 ?
    C10 C9 H9A . . 108.6 ?
    C8 C9 H9B . . 108.6 ?
    C10 C9 H9B . . 108.6 ?
    H9A C9 H9B . . 107.6 ?
    C11 C10 C1 . . 101.98(17) ?
    C11 C10 C9 . . 116.96(19) ?
    C1 C10 C9 . . 114.46(18) ?
    C11 C10 H10 . . 107.6 ?
    C1 C10 H10 . . 107.6 ?
    C9 C10 H10 . . 107.6 ?
    C12 C11 C13 . . 110.6(2) ?
    C12 C11 C10 . . 102.57(19) ?
    C13 C11 C10 . . 116.78(19) ?
    C12 C11 H11 . . 108.9 ?
    C13 C11 H11 . . 108.9 ?
    C10 C11 H11 . . 108.9 ?
    O4 C12 O3 . . 120.6(2) ?
    O4 C12 C11 . . 128.6(3) ?
    O3 C12 C11 . . 110.8(2) ?
    N1 C13 C11 . . 113.45(19) ?
    N1 C13 H13A . . 108.9 ?
    C11 C13 H13A . . 108.9 ?
    N1 C13 H13B . . 108.9 ?
    C11 C13 H13B . . 108.9 ?
    H13A C13 H13B . . 107.7 ?
    C3 C14 H14A . . 109.5 ?
    C3 C14 H14B . . 109.5 ?
    H14A C14 H14B . . 109.5 ?
    C3 C14 H14C . . 109.5 ?
    H14A C14 H14C . . 109.5 ?
    H14B C14 H14C . . 109.5 ?
    C7 C15 H15A . . 109.5 ?
    C7 C15 H15B . . 109.5 ?
    H15A C15 H15B . . 109.5 ?
    C7 C15 H15C . . 109.5 ?
    H15A C15 H15C . . 109.5 ?
    H15B C15 H15C . . 109.5 ?
    N1 C16 C17 . . 110.8(2) ?
    N1 C16 H16A . . 109.5 ?
    C17 C16 H16A . . 109.5 ?
    N1 C16 H16B . . 109.5 ?
    C17 C16 H16B . . 109.5 ?
    H16A C16 H16B . . 108.1 ?
    N2 C17 C16 . . 111.8(2) ?
    N2 C17 H17A . . 109.3 ?
    C16 C17 H17A . . 109.3 ?
    N2 C17 H17B . . 109.3 ?
    C16 C17 H17B . . 109.3 ?
    H17A C17 H17B . . 107.9 ?
    N2 C18 C19 . . 111.9(2) ?
    N2 C18 H18A . . 109.2 ?
    C19 C18 H18A . . 109.2 ?
    N2 C18 H18B . . 109.2 ?
    C19 C18 H18B . . 109.2 ?
    H18A C18 H18B . . 107.9 ?
    N1 C19 C18 . . 111.2(2) ?
    N1 C19 H19A . . 109.4 ?
    C18 C19 H19A . . 109.4 ?
    N1 C19 H19B . . 109.4 ?
    C18 C19 H19B . . 109.4 ?
    H19A C19 H19B . . 108.0 ?
    C21 C20 C25 . . 116.9(3) ?
    C21 C20 N2 . . 121.2(3) ?
    C25 C20 N2 . . 121.9(3) ?
    C20 C21 C22 . . 121.1(4) ?
    C20 C21 H21 . . 119.4 ?
    C22 C21 H21 . . 119.4 ?
    C23 C22 C21 . . 120.6(5) ?
    C23 C22 H22 . . 119.7 ?
    C21 C22 H22 . . 119.7 ?
    C24 C23 C22 . . 120.0(4) ?
    C24 C23 Cl . . 120.2(5) ?
    C22 C23 Cl . . 119.7(6) ?
    C23 C24 C25 . . 120.3(5) ?
    C23 C24 H24 . . 119.8 ?
    C25 C24 H24 . . 119.8 ?
    C24 C25 C20 . . 121.1(5) ?
    C24 C25 H25 . . 119.5 ?
    C20 C25 H25 . . 119.5 ?
    C19 N1 C16 . . 107.29(19) ?
    C19 N1 C13 . . 109.5(2) ?
    C16 N1 C13 . . 111.6(2) ?
    C20 N2 C17 . . 116.2(2) ?
    C20 N2 C18 . . 116.1(2) ?
    C17 N2 C18 . . 111.7(2) ?
    C7 O1 C6 . . 61.45(14) ?
    C8 O2 H2A . . 109.5 ?
    C12 O3 C1 . . 110.04(18) ?
    C2 O5 C3 . . 60.93(14) ?
loop_
    _geom_hbond_atom_site_label_D
    _geom_hbond_atom_site_label_H
    _geom_hbond_atom_site_label_A
    _geom_hbond_site_symmetry_A
    _geom_hbond_distance_DH
    _geom_hbond_distance_HA
    _geom_hbond_distance_DA
    _geom_hbond_angle_DHA
    _geom_hbond_publ_flag
    O2 H2A N1 1_555 0.82 2.14 2.943(2) 166 yes
    C1 H1 O4 4_457 0.98 2.37 3.271(3) 152 yes
    C10 H10 O1 4_547 0.98 2.41 3.329(3) 153 yes
_iucr_refine_instructions_details
;
TITL EL_MOHP87-2 in P2(1)2(1)2(1)
CELL  0.71073   8.0138  10.7218  28.0174   90.000   90.000   90.000
ZERR     4.00   0.0003   0.0005   0.0013    0.000    0.000    0.000
LATT  -1
SYMM  1/2 - X, - Y, 1/2 + Z
SYMM  - X, 1/2 + Y, 1/2 - Z
SYMM  1/2 + X, 1/2 - Y, - Z
SFAC  C    H    N    O    CL   F
UNIT  100  132  8    20   4    0
MERG   2
OMIT     0   0   2
OMIT     1   0   1
OMIT     0   1   1
SHEL  40  0.8
FMAP   2
PLAN   20
ACTA    52.80
BOND   $H
L.S.   4
TEMP    23.00
WGHT    0.048900    0.315900
FVAR       0.56111
MOLE    1
C1    1    0.565839    0.085237    1.036813    11.00000    0.02492    0.04023 =
         0.06082   -0.00730    0.00272   -0.00394
AFIX  13
H1    2    0.509995    0.155159    1.052698    11.00000   -1.20000
AFIX   0
C2    1    0.598254   -0.017154    1.070762    11.00000    0.02703    0.04311 =
         0.05502   -0.00540   -0.00657   -0.00060
AFIX  13
H2    2    0.649623   -0.090746    1.056117    11.00000   -1.20000
AFIX   0
C3    1    0.499477   -0.045194    1.113241    11.00000    0.03829    0.05484 =
         0.05263   -0.00635   -0.00544   -0.00478
C4    1    0.493851   -0.180549    1.127026    11.00000    0.05378    0.06403 =
         0.05306    0.00555   -0.00676   -0.00043
AFIX  23
H4A   2    0.484274   -0.186667    1.161459    11.00000   -1.20000
H4B   2    0.598098   -0.219680    1.117790    11.00000   -1.20000
AFIX   0
C5    1    0.349297   -0.252060    1.104118    11.00000    0.05575    0.05091 =
         0.06679    0.00798   -0.00247   -0.00333
AFIX  23
H5A   2    0.371520   -0.340771    1.106519    11.00000   -1.20000
H5B   2    0.247990   -0.234892    1.121889    11.00000   -1.20000
AFIX   0
C6    1    0.321217   -0.219391    1.052694    11.00000    0.03704    0.03950 =
         0.05868   -0.00219    0.00105   -0.00694
AFIX  13
H6    2    0.423425   -0.206903    1.034094    11.00000   -1.20000
AFIX   0
C7    1    0.173106   -0.153367    1.034004    11.00000    0.02763    0.04361 =
         0.05920   -0.00936   -0.00021   -0.00604
C8    1    0.182849   -0.073452    0.989448    11.00000    0.02622    0.04752 =
         0.05713   -0.00735   -0.00541    0.00111
AFIX  13
H8    2    0.068265   -0.052318    0.980288    11.00000   -1.20000
AFIX   0
C9    1    0.275453    0.049922    0.998904    11.00000    0.02872    0.03751 =
         0.05193   -0.00476   -0.00226    0.00446
AFIX  23
H9A   2    0.250463    0.077167    1.031135    11.00000   -1.20000
H9B   2    0.232866    0.112782    0.977188    11.00000   -1.20000
AFIX   0
C10   1    0.466857    0.042360    0.993065    11.00000    0.03209    0.03119 =
         0.05288   -0.00246    0.00169    0.00035
AFIX  13
H10   2    0.495748   -0.045040    0.987023    11.00000   -1.20000
AFIX   0
C11   1    0.544521    0.120566    0.953346    11.00000    0.04071    0.03939 =
         0.05964    0.00114    0.00453    0.00087
AFIX  13
H11   2    0.488818    0.201897    0.952387    11.00000   -1.20000
AFIX   0
C12   1    0.720273    0.138352    0.970594    11.00000    0.04490    0.03706 =
         0.07691   -0.00163    0.01369   -0.00726
C13   1    0.543335    0.064596    0.903485    11.00000    0.05453    0.05612 =
         0.06030    0.00095    0.01217    0.00754
AFIX  23
H13A  2    0.607162    0.118117    0.882371    11.00000   -1.20000
H13B  2    0.598262   -0.015985    0.904433    11.00000   -1.20000
AFIX   0
C14   1    0.360018    0.035917    1.131235    11.00000    0.05675    0.06444 =
         0.06045   -0.01460    0.01048   -0.00389
AFIX 137
H14A  2    0.363327    0.038821    1.165469    11.00000   -1.50000
H14B  2    0.254993    0.002048    1.121055    11.00000   -1.50000
H14C  2    0.372669    0.118683    1.118675    11.00000   -1.50000
AFIX   0
C15   1    0.026575   -0.117650    1.064884    11.00000    0.03228    0.07335 =
         0.07561   -0.00625    0.00821   -0.00461
AFIX 137
H15A  2   -0.075282   -0.140712    1.049156    11.00000   -1.50000
H15B  2    0.027625   -0.029208    1.070219    11.00000   -1.50000
H15C  2    0.034099   -0.160293    1.094936    11.00000   -1.50000
AFIX   0
C16   1    0.297793    0.168539    0.872702    11.00000    0.07427    0.05247 =
         0.06089   -0.00128   -0.00424    0.01300
AFIX  23
H16A  2    0.364901    0.212313    0.849259    11.00000   -1.20000
H16B  2    0.293186    0.219248    0.901344    11.00000   -1.20000
AFIX   0
C17   1    0.124494    0.150298    0.853536    11.00000    0.06985    0.07999 =
         0.06268   -0.00918   -0.00145    0.02341
AFIX  23
H17A  2    0.055576    0.111927    0.877917    11.00000   -1.20000
H17B  2    0.076485    0.230894    0.845868    11.00000   -1.20000
AFIX   0
C18   1    0.214347   -0.044012    0.818879    11.00000    0.09119    0.06335 =
         0.05583   -0.01001    0.00124    0.00372
AFIX  23
H18A  2    0.225004   -0.087794    0.788736    11.00000   -1.20000
H18B  2    0.151069   -0.096599    0.840468    11.00000   -1.20000
AFIX   0
C19   1    0.384794   -0.021863    0.839361    11.00000    0.07808    0.05966 =
         0.05380   -0.00762    0.00967    0.01201
AFIX  23
H19A  2    0.438704   -0.101356    0.845315    11.00000   -1.20000
H19B  2    0.452001    0.023722    0.816453    11.00000   -1.20000
AFIX   0
C20   1   -0.029471    0.062644    0.786871    11.00000    0.07020    0.10739 =
         0.03987    0.01067    0.00700   -0.01107
C21   1   -0.137081    0.162719    0.783749    11.00000    0.07809    0.10342 =
         0.12463    0.04214   -0.02676   -0.01531
AFIX  43
H21   2   -0.110618    0.236743    0.799307    11.00000   -1.20000
AFIX   0
C22   1   -0.283987    0.154814    0.757815    11.00000    0.07838    0.16095 =
         0.13240    0.07413   -0.02591   -0.02915
AFIX  43
H22   2   -0.355169    0.223215    0.756362    11.00000   -1.20000
AFIX   0
C23   1   -0.324709    0.048469    0.734602    11.00000    0.07215    0.24569 =
         0.05142    0.01953   -0.00349   -0.03630
C24   1   -0.224601   -0.052474    0.737854    11.00000    0.10736    0.27252 =
         0.09048   -0.08604   -0.01185   -0.00908
AFIX  43
H24   2   -0.254844   -0.126401    0.722800    11.00000   -1.20000
AFIX   0
C25   1   -0.076983   -0.046414    0.763523    11.00000    0.09548    0.18410 =
         0.09078   -0.07285   -0.01112    0.00999
AFIX  43
H25   2   -0.008522   -0.116318    0.765186    11.00000   -1.20000
AFIX   0
N1    3    0.375338    0.048681    0.883775    11.00000    0.05486    0.04637 =
         0.04695   -0.00159    0.00557    0.00714
N2    3    0.123850    0.072488    0.811202    11.00000    0.06830    0.07302 =
         0.04700    0.00352    0.00210    0.00091
O1    4    0.190321   -0.286387    1.027862    11.00000    0.04563    0.03964 =
         0.07426   -0.00417   -0.00401   -0.01126
O2    4    0.253795   -0.140841    0.951321    11.00000    0.05466    0.04931 =
         0.05326   -0.00974    0.00096   -0.00315
AFIX 147
H2A   2    0.275159   -0.093002    0.929319    11.00000   -1.50000
AFIX   0
O3    4    0.729354    0.123585    1.017823    11.00000    0.03336    0.05026 =
         0.07411   -0.00178    0.00184   -0.01176
O4    4    0.842725    0.162502    0.947789    11.00000    0.05478    0.07049 =
         0.09980   -0.00358    0.02863   -0.02243
O5    4    0.662300    0.011562    1.117361    11.00000    0.04235    0.07157 =
         0.06056   -0.00546   -0.01451   -0.00955
CL    5   -0.511848    0.039562    0.703512    11.00000    0.09113    0.43024 =
         0.07704    0.02101   -0.02454   -0.04998
HKLF    4
REM  EL_MOHP87-2 in P2(1)2(1)2(1)
REM R1 =  0.0405 for   3315 Fo > 4sig(Fo)  and  0.0610 for all   4328 data
REM    301 parameters refined using      0 restraints
END
WGHT      0.0489      0.3159
REM Highest difference peak  0.217,  deepest hole -0.212,  1-sigma level  0.030
Q1    1  -0.5006 -0.0043  0.7028  11.00000  0.05    0.22
Q2    1  -0.4630  0.1292  0.7057  11.00000  0.05    0.15
Q3    1  -0.5142  0.1412  0.7119  11.00000  0.05    0.14
Q4    1   0.4803  0.1021  0.9732  11.00000  0.05    0.12
Q5    1   0.2337 -0.2433  0.9520  11.00000  0.05    0.12
Q6    1   0.8142  0.2453  0.9204  11.00000  0.05    0.11
Q7    1   0.5463  0.1800  1.0397  11.00000  0.05    0.11
Q8    1  -0.0201  0.0410  0.7481  11.00000  0.05    0.10
Q9    1  -0.3826 -0.1967  0.7398  11.00000  0.05    0.10
Q10   1   0.2207 -0.0216  1.0094  11.00000  0.05    0.10
Q11   1   0.7381  0.2255  0.9503  11.00000  0.05    0.10
Q12   1   0.5120  0.1185  0.9361  11.00000  0.05    0.10
Q13   1   0.3652 -0.1641  1.2146  11.00000  0.05    0.09
Q14   1   0.4996 -0.0410  1.0830  11.00000  0.05    0.09
Q15   1   0.2717 -0.1437  1.0508  11.00000  0.05    0.09
Q16   1   0.7199  0.1671  1.0455  11.00000  0.05    0.09
Q17   1   0.5381 -0.2337  1.2051  11.00000  0.05    0.09
Q18   1   0.1338  0.2579  0.8316  11.00000  0.05    0.09
Q19   1  -0.3798  0.2199  0.7766  11.00000  0.05    0.09
Q20   1  -0.0264  0.0041  1.1186  11.00000  0.05    0.09
;
data_global
_journal_date_recd_electronic     2012-02-27
_journal_date_accepted     2012-03-19
_journal_name_full     'Acta Crystallographica, Section E'
_journal_year     2012
_journal_volume     68
_journal_issue      4
_journal_page_first     o1147
_journal_page_last     o1148
_journal_paper_category     QO
_journal_paper_doi     10.1107/S1600536812011816
_journal_coeditor_code     BT5834
_publ_contact_author_name     'Doctor Mina Adil'
_publ_contact_author_address
;
Laboratoire de Chimie Bioorganique et Analytique,
URAC 22, BP 146, FSTM, Universite' Hassan II,
Mohammedia-Casablanca 20810 Mohammedia,
Morocco
;
_publ_contact_author_email     'mberraho@yahoo.fr'
_publ_contact_author_fax     '0021224437408'
_publ_contact_author_phone     '0021224434649'
_publ_section_title
;\
(1<i>S</i>,2<i>R</i>,3<i>R</i>,6<i>R</i>,7<i>S</i>,8<i>R</i>,10<i>S</i>,\
11<i>S</i>)-13-{[4-(4-Chlorophenyl)piperazin-1-yl]methyl}-10-hydroxy-4,9-\
dimethyl-3,8,15-trioxatetracyclo[10.3.0.0^2,4^.0^7,9^]pentadecan-14-one
;
loop_
    _publ_author_name
    _publ_author_address
    'Moumou, Mohamed'
;
Laboratoire de Chimie Bioorganique et Analytique,
URAC 22, BP 146, FSTM, Universit\'e Hassan II,
Mohammedia--Casablanca 20810 Mohammedia,
Morocco
;
    'Benharref, Ahmed'
;
Laboratoire de Chimie Biomol\'eculaire,
Substances Naturelles et R\'eactivit\'e, URAC 16,
Facult\'e des Sciences Semlalia, BP 2390,
Bd My Abdellah,40000 Marrakech, Morocco
;
    'El Ammari, Lahcen'
;
Laboratoire de Chimie du Solide Applique'e,
Facult\'e des Sciences, Avenue Ibn Battouta
BP 1014 Rabat, Morocco
;
    'Adil, Mina'
;
Laboratoire de Chimie Bioorganique et Analytique,
URAC 22, BP 146, FSTM, Universit\'e Hassan II,
Mohammedia--Casablanca 20810 Mohammedia,
Morocco
;
    'Berraho, Moha'
;
Laboratoire de Chimie Biomol\'eculaire,
Substances Naturelles et R\'eactivit\'e, URAC 16,
Facult\'e des Sciences Semlalia, BP 2390,
Bd My Abdellah,40000 Marrakech, Morocco
;
