# Supplementary material for: (1S,2R,3R,6R,7S,8R,10S,11S)-13-{[4-(4-Chloro­phen­yl)piperazin-1-yl]meth­yl}-10-hy­droxy-4,9-dimethyl-3,8,15-trioxatetra­cyclo­[10.3.0.02,4.07,9]penta­decan-14-one
Source: Acta Crystallogr Sect E Struct Rep Online. 2012 Mar 24;68(Pt 4):o1147–8. doi: 10.1107/S1600536812011816 (PMC3344091; doi:10.1107/S1600536812011816)
Supplement: Supplementary file 2 [file e-68-o1147-Isup2.hkl]

#
# h,k,l, Fc-squared, Fo-squared, sigma(Fo-squared) and status flag
#
data_I
_shelx_title ' EL_MOHP87-2 in P2(1)2(1)2(1)'
_shelx_refln_list_code          4
_shelx_F_calc_maximum      182.65
_exptl_crystal_F_000      1016.00
_reflns_d_resolution_high  0.8340
 
loop_
 _symmetry_equiv_pos_as_xyz
 'x, y, z'
 '-x+1/2, -y, z+1/2'
 '-x, y+1/2, -z+1/2'
 'x+1/2, -y+1/2, -z'
 
_cell_length_a     8.0138
_cell_length_b    10.7218
_cell_length_c    28.0174
_cell_angle_alpha  90.000
_cell_angle_beta   90.000
_cell_angle_gamma  90.000
 
_shelx_F_squared_multiplier     1.000
 
loop_
 _refln_index_h
 _refln_index_k
 _refln_index_l
 _refln_F_squared_calc
 _refln_F_squared_meas
 _refln_F_squared_sigma
 _refln_observed_status
   2   0   0     1153.67     1204.66     30.59 o
   4   0   0     1540.91     1734.80     39.00 o
   6   0   0     1272.71     1326.31     29.00 o
   8   0   0       18.17       33.92     13.05 o
   1   1   0      573.49      473.87      4.59 o
   2   1   0       25.28       30.32      3.05 o
   3   1   0       36.07       49.33      2.11 o
   4   1   0      483.93      547.62      9.01 o
   5   1   0       57.79       62.55      2.91 o
   6   1   0        0.04        2.79      3.34 o
   7   1   0        1.49        0.55      5.43 o
   8   1   0       76.34       74.06     10.98 o
   9   1   0       65.80       76.56     16.25 o
   0   2   0    33361.31    31201.28    387.05 o
   1   2   0     5067.83     5090.96     51.65 o
   2   2   0     6773.08     7158.55     79.44 o
   3   2   0        1.77        4.78      1.37 o
   4   2   0      172.15      213.70      4.50 o
   5   2   0     1209.21     1211.60     32.10 o
   6   2   0       31.96       29.20      4.93 o
   7   2   0      619.95      682.57     23.89 o
   8   2   0      122.16      131.05     18.42 o
   9   2   0       14.38        9.13      5.94 o
   1   3   0      939.55      988.19     11.25 o
   2   3   0       19.92       21.43      2.66 o
   3   3   0       32.90       29.61      2.55 o
   4   3   0      101.94      104.26      4.49 o
   5   3   0        0.35        2.77      3.12 o
   6   3   0        8.36       18.14      2.94 o
   7   3   0       18.07       21.86      8.45 o
   8   3   0      125.40      142.51      9.94 o
   9   3   0       23.72       24.47      6.82 o
   0   4   0      395.15      348.27      7.44 o
   1   4   0     5741.05     5718.47     58.63 o
   2   4   0      643.61      686.47     16.86 o
   3   4   0      780.82      847.69     13.66 o
   4   4   0     1271.42     1288.34     22.81 o
   5   4   0      308.75      298.70     14.38 o
   6   4   0      395.28      402.74     17.31 o
   7   4   0        2.60        9.21     14.83 o
   8   4   0        0.40        0.44      5.98 o
   9   4   0       43.24       52.82      7.96 o
   1   5   0      117.49      119.36      3.87 o
   2   5   0        3.40        3.72      2.76 o
   3   5   0        8.77        5.45      2.24 o
   4   5   0        6.84        4.14      2.47 o
   5   5   0      475.96      468.77     12.69 o
   6   5   0      292.74      310.65     11.22 o
   7   5   0        5.47        7.15      6.81 o
   8   5   0      158.58      163.91     11.06 o
   0   6   0      300.55      307.92     11.67 o
   1   6   0       97.30      146.73     21.16 o
   2   6   0      423.53      385.75      9.09 o
   3   6   0       55.41       66.99      9.85 o
   4   6   0       13.02        5.55      2.53 o
   5   6   0      262.20      271.36     10.63 o
   6   6   0       28.09       25.04      6.04 o
   7   6   0       25.32       32.38      9.08 o
   8   6   0       32.41       41.26      8.16 o
   1   7   0      372.78      328.32      7.96 o
   2   7   0     1023.60      981.68     18.17 o
   3   7   0        8.64        3.13      3.28 o
   4   7   0       48.50       47.71      3.97 o
   5   7   0       99.84       98.32      8.97 o
   6   7   0       57.55       67.91      7.23 o
   7   7   0        3.13        4.75      7.03 o
   8   7   0        3.64       -1.71      6.84 o
   0   8   0       29.44       19.84      5.29 o
   1   8   0        1.28       -3.22      3.22 o
   2   8   0      156.01      138.89      7.79 o
   3   8   0      426.79      418.07     10.77 o
   4   8   0        1.51       -1.47      4.44 o
   5   8   0      290.80      265.47     14.41 o
   6   8   0       88.25       85.41      9.06 o
   7   8   0       17.88       16.26      7.67 o
   1   9   0      616.92      604.85     12.52 o
   2   9   0        1.29        4.15      5.05 o
   3   9   0       33.72       57.64      8.13 o
   4   9   0      208.39      221.63     10.35 o
   5   9   0        6.80        6.16      7.27 o
   6   9   0       14.58       -3.96      7.10 o
   0  10   0      626.56      547.26     30.84 o
   1  10   0        2.25        2.63      3.82 o
   2  10   0       48.57       56.42      5.54 o
   3  10   0       51.31       41.11      5.29 o
   4  10   0        5.22        0.42      6.54 o
   5  10   0        5.85       10.03      7.64 o
   6  10   0       11.39        2.19      8.86 o
   1  11   0       65.71       87.06      5.95 o
   2  11   0        1.06        0.33      8.76 o
   3  11   0       17.97       25.02      7.73 o
   4  11   0       41.82       36.91     10.07 o
   0  12   0       95.90       72.47      8.46 o
   1  12   0        5.06        6.71      4.51 o
   2  12   0        1.76       -3.20      4.99 o
   3  12   0        1.35        0.13      7.46 o
   2   0   1     1333.21     1425.88     35.80 o
   3   0   1     3037.00     3264.50     45.91 o
   4   0   1       51.26       59.56      3.14 o
   5   0   1      505.36      499.68      8.72 o
   6   0   1      840.71      899.31     13.37 o
   7   0   1       59.62       62.28      6.65 o
   8   0   1       21.42       21.92      7.99 o
   9   0   1        0.40       -7.76      7.76 o
  -9   1   1       58.90       60.06     11.23 o
  -8   1   1       29.20       34.00      9.56 o
  -7   1   1      188.86      178.66     10.47 o
  -6   1   1      439.74      438.96     13.59 o
  -5   1   1        6.69        3.64      3.24 o
  -4   1   1      503.09      478.86     10.55 o
  -3   1   1      197.89      200.14      5.64 o
  -2   1   1      769.57      793.23      9.90 o
  -1   1   1     8456.09     8168.48     83.14 o
   1   1   1     8468.75     8148.98     83.34 o
   2   1   1      764.57      779.96      9.09 o
   3   1   1      203.76      188.84      3.44 o
   4   1   1      502.40      485.71      8.95 o
   5   1   1        6.42        7.98      2.19 o
   6   1   1      446.09      433.49      7.95 o
   7   1   1      187.57      171.23     10.23 o
   8   1   1       28.31       47.73     19.91 o
   9   1   1       59.40       62.96     11.25 o
  -9   2   1       10.00       14.33     11.18 o
  -8   2   1       32.98       18.64     13.34 o
  -7   2   1      305.86      309.14     16.76 o
  -6   2   1      305.42      315.26     15.23 o
  -5   2   1      783.99      820.28     25.82 o
  -4   2   1        9.44        8.42      2.57 o
  -3   2   1     1238.41     1249.15     20.73 o
  -2   2   1     3395.02     3539.78     41.00 o
  -1   2   1     8067.69     8021.52     80.81 o
   0   2   1    15621.11    15875.78    149.03 o
   1   2   1     7945.18     7901.30     79.72 o
   2   2   1     3417.35     3634.86     45.80 o
   3   2   1     1261.35     1285.32     14.59 o
   4   2   1        8.30        7.86      1.88 o
   5   2   1      763.54      795.37     12.87 o
   6   2   1      304.45      307.16      8.10 o
   7   2   1      300.71      296.38     16.10 o
   8   2   1       33.02       36.64      5.93 o
   9   2   1        9.49       19.06      5.98 o
  -9   3   1       20.25       17.12      6.87 o
  -8   3   1       15.74        9.50     12.10 o
  -7   3   1      364.77      350.61     17.33 o
  -6   3   1       75.77       73.09      8.55 o
  -5   3   1      599.32      648.82     11.83 o
  -4   3   1      180.43      178.91      5.41 o
  -3   3   1      858.86      921.15     22.37 o
  -2   3   1      551.87      582.22      9.48 o
  -1   3   1     2450.22     2446.26     35.86 o
   0   3   1    10180.91    10186.90    112.68 o
   1   3   1     2451.92     2388.12     30.86 o
   2   3   1      549.11      578.63      7.85 o
   3   3   1      856.41      889.85     11.64 o
   4   3   1      178.63      167.99      5.52 o
   5   3   1      592.91      630.85     21.23 o
   6   3   1       76.14       57.81     15.48 o
   7   3   1      368.44      370.11     14.58 o
   8   3   1       15.95       24.78     16.26 o
   9   3   1       19.79       18.28      6.78 o
  -9   4   1       38.50       56.94      8.37 o
  -8   4   1       31.56       27.87      6.72 o
  -7   4   1       55.70       64.38     15.06 o
  -6   4   1      319.15      355.84     16.35 o
  -5   4   1      139.39      128.16      5.62 o
  -4   4   1       90.76       77.52      2.97 o
  -3   4   1       91.96       86.13      3.25 o
  -2   4   1     2706.40     2818.26     41.82 o
  -1   4   1      365.51      380.97     12.06 o
   0   4   1      726.24      695.52      9.59 o
   1   4   1      372.72      381.73      6.27 o
   2   4   1     2690.40     2767.24     36.15 o
   3   4   1       90.89       87.26      2.75 o
   4   4   1       89.44       80.44      4.71 o
   5   4   1      136.87      130.35      4.89 o
   6   4   1      316.03      330.18     16.01 o
   7   4   1       54.88       58.58      9.27 o
   8   4   1       31.07       31.61      6.86 o
   9   4   1       39.02       45.26      7.87 o
  -8   5   1        9.10        0.90      6.26 o
  -7   5   1       75.53       69.57      6.98 o
  -6   5   1      137.12      162.01     19.76 o
  -5   5   1      116.29       97.66     16.67 o
  -4   5   1       86.30       75.60      6.34 o
  -3   5   1      489.83      506.25     10.89 o
  -2   5   1      851.97      825.45     16.38 o
  -1   5   1      808.89      775.06     11.09 o
   0   5   1      227.37      228.12      5.01 o
   1   5   1      811.43      795.78     11.13 o
   2   5   1      851.01      847.88     16.48 o
   3   5   1      487.79      513.57     12.05 o
   4   5   1       87.24       74.79      5.34 o
   5   5   1      117.06      102.34      6.59 o
   6   5   1      137.06      136.45      8.47 o
   7   5   1       76.14       61.83      6.52 o
   8   5   1        9.15        2.85      9.86 o
  -8   6   1       12.25        4.91      7.06 o
  -7   6   1       36.40       31.62      6.10 o
  -6   6   1       59.72       56.88      6.56 o
  -5   6   1      349.70      361.32     11.76 o
  -4   6   1      155.05      165.00      5.28 o
  -3   6   1      135.51      104.04      5.04 o
  -2   6   1      244.25      250.04      7.15 o
  -1   6   1     2621.24     2569.81     31.10 o
   0   6   1       15.82        5.40      2.38 o
   1   6   1     2621.29     2586.62     31.13 o
   2   6   1      243.96      239.55      8.24 o
   3   6   1      134.77      113.73      6.89 o
   4   6   1      154.04      154.73      5.19 o
   5   6   1      349.95      333.96     11.36 o
   6   6   1       59.42       50.01      6.30 o
   7   6   1       36.17       36.74      8.05 o
   8   6   1       12.14       16.36     15.55 o
  -8   7   1        2.53       -6.57      8.64 o
  -7   7   1       17.50       25.73     11.89 o
  -6   7   1      139.14      136.14     14.18 o
  -5   7   1       14.34       19.91      5.33 o
  -4   7   1      204.02      201.13      7.14 o
  -3   7   1        1.12       -3.13      3.13 o
  -2   7   1      259.38      245.74      7.80 o
  -1   7   1      271.56      303.12      7.59 o
   0   7   1       79.80       82.34      3.91 o
   1   7   1      271.46      285.60      7.48 o
   2   7   1      259.48      241.29      7.84 o
   3   7   1        1.14       -3.06      3.06 o
   4   7   1      203.91      198.88      6.31 o
   5   7   1       14.33       20.27      6.49 o
   6   7   1      139.41      137.72      8.62 o
   7   7   1       17.48       19.58      7.13 o
   8   7   1        2.50        6.42      7.38 o
  -7   8   1        1.28       -2.25      6.91 o
  -6   8   1       57.32       62.02      8.76 o
  -5   8   1       93.35      112.37     10.71 o
  -4   8   1        3.99       -0.88      3.25 o
  -3   8   1      286.13      289.18      9.80 o
  -2   8   1       95.38       88.53      7.12 o
  -1   8   1       71.14       81.91      6.50 o
   0   8   1       17.84       14.03      3.81 o
   1   8   1       71.63       76.99      4.74 o
   2   8   1       95.51       92.37      6.96 o
   3   8   1      286.01      309.04      9.13 o
   4   8   1        4.04        0.04      4.80 o
   5   8   1       93.20      100.84     11.99 o
   6   8   1       57.44       50.48      8.38 o
   7   8   1        1.30       -0.38      7.05 o
  -6   9   1       18.96       26.49      8.00 o
  -5   9   1        4.78       -3.14      6.59 o
  -4   9   1       29.57       25.28      6.09 o
  -3   9   1      429.49      427.95     15.63 o
  -2   9   1       53.46       55.66      5.18 o
  -1   9   1       29.40       39.44      4.51 o
   0   9   1       21.31       16.09      4.19 o
   1   9   1       29.51       32.86      5.22 o
   2   9   1       53.43       55.88      5.23 o
   3   9   1      429.40      417.91     26.15 o
   4   9   1       29.56       32.46      6.00 o
   5   9   1        4.84        0.88      6.85 o
   6   9   1       18.96       33.35      8.28 o
  -6  10   1        7.18        6.42      7.98 o
  -5  10   1       23.35       13.58      8.04 o
  -4  10   1       11.54        5.41      7.10 o
  -3  10   1       92.90      109.30      8.43 o
  -2  10   1      105.75      119.86      6.79 o
  -1  10   1       18.04       26.63      4.53 o
   0  10   1      106.17      106.32      6.87 o
   1  10   1       18.10       27.83      4.53 o
   2  10   1      105.78      105.12      6.53 o
   3  10   1       92.94      113.85      6.62 o
   4  10   1       11.62       16.43      8.66 o
   5  10   1       23.34       29.66      8.77 o
   6  10   1        7.18       18.76      8.27 o
  -4  11   1       12.70       16.15      7.74 o
  -3  11   1       33.03       41.18      8.43 o
  -2  11   1       14.65       10.65      6.21 o
  -1  11   1       41.93       41.46      5.41 o
   0  11   1       10.57        8.43      4.58 o
   1  11   1       41.83       48.61      5.30 o
   2  11   1       14.64        3.57      4.52 o
   3  11   1       33.08       46.02      8.43 o
   4  11   1       12.67       16.48      7.88 o
  -3  12   1        7.14       -1.29     11.74 o
  -2  12   1        7.83       14.67      5.23 o
  -1  12   1       32.84       37.29      7.99 o
   0  12   1       19.79       26.29      5.25 o
   1  12   1       32.80       29.01      5.25 o
   2  12   1        7.82        5.16      6.02 o
   3  12   1        7.13        4.14      7.31 o
   1   0   2     3147.93     2762.43     48.66 o
   2   0   2     6691.03     7113.59    173.55 o
   3   0   2       79.19       72.20      3.31 o
   4   0   2      635.60      777.32     11.80 o
   5   0   2       46.28       56.23      3.02 o
   6   0   2       30.03       31.46      5.15 o
   7   0   2      722.08      707.83     13.06 o
   8   0   2      221.29      212.18     12.67 o
   9   0   2       34.03       10.82     15.58 o
  -9   1   2        5.32       11.01     12.70 o
  -8   1   2       22.34       22.99      9.02 o
  -7   1   2      117.44      113.58      9.14 o
  -6   1   2      495.64      528.29     22.79 o
  -5   1   2      115.83      135.27      6.37 o
  -4   1   2     1367.91     1501.24     26.45 o
  -3   1   2     1439.54     1549.74     33.37 o
  -2   1   2     2555.60     2576.93     30.10 o
  -1   1   2     1106.91     1065.52     10.70 o
   0   1   2      169.33       96.56      3.62 o
   1   1   2     1116.17     1076.87     11.36 o
   2   1   2     2527.65     2523.60     26.67 o
   3   1   2     1430.93     1534.12     18.34 o
   4   1   2     1383.47     1505.60     26.13 o
   5   1   2      112.90      126.72      4.20 o
   6   1   2      493.73      505.39     13.78 o
   7   1   2      118.31      121.77      6.16 o
   8   1   2       21.53       22.25      5.05 o
   9   1   2        5.11        5.13     11.04 o
  -9   2   2       12.07        3.29      9.17 o
  -8   2   2       17.69       21.47     13.47 o
  -7   2   2       78.96       61.88     16.83 o
  -6   2   2      350.37      341.04     16.06 o
  -5   2   2      767.45      799.43     24.96 o
  -4   2   2      832.93      769.75     20.71 o
  -3   2   2      284.66      285.71      4.13 o
  -2   2   2      482.97      493.70      6.83 o
  -1   2   2    10605.92    10679.32    118.68 o
   0   2   2     6589.54     6255.72     64.15 o
   1   2   2    10540.52    10644.65    128.91 o
   2   2   2      465.67      459.02      5.95 o
   3   2   2      278.81      290.63      4.66 o
   4   2   2      810.30      765.72     10.53 o
   5   2   2      775.78      843.53     13.34 o
   6   2   2      353.29      345.27      8.44 o
   7   2   2       78.50       75.50      5.91 o
   8   2   2       16.82       13.12      6.50 o
   9   2   2       12.02        8.34      5.60 o
  -9   3   2       11.46       25.06     15.21 o
  -8   3   2       14.27       15.15     12.70 o
  -7   3   2       91.59       86.14     11.02 o
  -6   3   2      224.05      208.61     12.96 o
  -5   3   2      114.61      114.43      7.34 o
  -4   3   2      348.69      345.49      7.55 o
  -3   3   2      329.11      325.07      6.88 o
  -2   3   2     2001.32     2070.62     31.06 o
  -1   3   2      920.13      935.05     15.35 o
   0   3   2     5071.55     5083.60     64.00 o
   1   3   2      923.30      964.62     14.67 o
   2   3   2     1999.88     2047.70     21.99 o
   3   3   2      326.01      331.03      9.47 o
   4   3   2      356.50      358.76      6.71 o
   5   3   2      116.57      121.13      4.40 o
   6   3   2      225.80      198.51      8.37 o
   7   3   2       92.24       98.58      6.71 o
   8   3   2       13.75       26.15      6.05 o
   9   3   2       11.40       11.37      8.88 o
  -9   4   2       11.58       13.65      6.70 o
  -8   4   2       10.73       32.87     13.78 o
  -7   4   2       86.77       88.55     15.72 o
  -6   4   2       65.34       66.30      9.24 o
  -5   4   2      119.83      116.35     10.27 o
  -4   4   2      813.42      786.90     21.97 o
  -3   4   2      804.08      819.85     12.43 o
  -2   4   2      597.21      617.42     11.93 o
  -1   4   2      688.73      711.38     11.00 o
   0   4   2     3326.08     3214.01     37.03 o
   1   4   2      689.47      697.90      9.73 o
   2   4   2      591.02      596.94      9.75 o
   3   4   2      794.19      780.32     14.98 o
   4   4   2      816.52      845.88     13.07 o
   5   4   2      120.56      131.60      5.01 o
   6   4   2       64.07       51.49      5.98 o
   7   4   2       86.68       76.15      7.60 o
   8   4   2       10.45       19.59     12.90 o
   9   4   2       11.62       17.58      6.94 o
  -8   5   2      103.13      101.79     28.14 o
  -7   5   2       26.57       18.72      8.08 o
  -6   5   2       92.74       92.31     17.79 o
  -5   5   2      161.66      152.84     10.35 o
  -4   5   2       16.93       22.42      3.62 o
  -3   5   2      121.87      128.13      4.25 o
  -2   5   2      328.02      370.46      8.32 o
  -1   5   2      425.43      455.79      8.59 o
   0   5   2      793.18      805.64     11.25 o
   1   5   2      425.17      457.37      7.57 o
   2   5   2      326.29      376.58      7.38 o
   3   5   2      122.49      122.90      3.92 o
   4   5   2       17.21       20.71      2.55 o
   5   5   2      162.97      138.21      7.37 o
   6   5   2       91.96       86.61      6.97 o
   7   5   2       26.47       18.09     16.69 o
   8   5   2      103.35      125.47      9.74 o
  -8   6   2       28.44       12.27      7.27 o
  -7   6   2       37.27       35.41      6.30 o
  -6   6   2       67.47       43.34      8.39 o
  -5   6   2      144.20      131.98     28.25 o
  -4   6   2       83.81       87.42      4.81 o
  -3   6   2      273.37      290.09      9.41 o
  -2   6   2      210.02      221.92      5.96 o
  -1   6   2      390.04      381.63     10.16 o
   0   6   2        0.67        4.06      2.30 o
   1   6   2      388.50      368.09     10.96 o
   2   6   2      210.55      237.33      6.08 o
   3   6   2      273.12      298.83      7.99 o
   4   6   2       83.65       88.26      4.30 o
   5   6   2      144.62      132.64      7.62 o
   6   6   2       67.63       64.18      6.54 o
   7   6   2       37.08       35.26      7.42 o
   8   6   2       28.46       14.56      7.10 o
  -8   7   2        6.73       19.29      8.19 o
  -7   7   2       15.72       10.87      7.17 o
  -6   7   2       98.87       87.44      7.51 o
  -5   7   2       35.49       29.11      5.65 o
  -4   7   2       38.55       28.09      3.76 o
  -3   7   2      425.43      410.38     10.16 o
  -2   7   2      368.57      400.60      8.86 o
  -1   7   2       84.01      101.82      5.72 o
   0   7   2       45.11       62.53      3.59 o
   1   7   2       84.10       90.48      4.06 o
   2   7   2      368.72      373.40     10.48 o
   3   7   2      425.48      406.05     12.73 o
   4   7   2       38.73       32.00      4.14 o
   5   7   2       35.68       32.13      5.79 o
   6   7   2       98.62       86.73      7.66 o
   7   7   2       15.62       25.74      9.31 o
   8   7   2        6.74       13.44      7.50 o
  -7   8   2        1.48        2.10      7.89 o
  -6   8   2       17.90       22.95      7.65 o
  -5   8   2      130.82      130.18      8.29 o
  -4   8   2       14.16       10.83      3.45 o
  -3   8   2      105.84      109.84      6.18 o
  -2   8   2       41.23       46.52      4.55 o
  -1   8   2        5.00       -1.75      3.12 o
   0   8   2      197.25      163.86      7.24 o
   1   8   2        4.94        5.43      2.93 o
   2   8   2       40.99       47.99      4.67 o
   3   8   2      105.63      104.75     10.19 o
   4   8   2       14.13       11.70      5.06 o
   5   8   2      130.75      131.94      8.33 o
   6   8   2       18.02       24.19      7.46 o
   7   8   2        1.51        4.81      7.36 o
  -6   9   2       10.76       22.15      7.95 o
  -5   9   2       62.88       55.72     15.67 o
  -4   9   2      207.46      180.34     10.43 o
  -3   9   2       15.56       23.19      4.45 o
  -2   9   2       88.23       75.66      5.60 o
  -1   9   2      218.15      200.82      8.62 o
   0   9   2      287.71      333.92      9.03 o
   1   9   2      218.15      193.98      7.03 o
   2   9   2       88.37       72.90      7.46 o
   3   9   2       15.61       19.21      5.02 o
   4   9   2      207.54      203.17     13.37 o
   5   9   2       62.86       48.83      8.27 o
   6   9   2       10.79       29.18      7.95 o
  -5  10   2       13.23       10.77      9.45 o
  -4  10   2       37.05       43.85      8.36 o
  -3  10   2       82.17       98.46      6.46 o
  -2  10   2       36.31       29.86      8.60 o
  -1  10   2        9.61        1.97      4.08 o
   0  10   2       43.62       62.68      5.29 o
   1  10   2        9.58       10.19      4.17 o
   2  10   2       36.40       35.82      5.06 o
   3  10   2       82.10       88.20      8.62 o
   4  10   2       37.11       40.81      8.16 o
   5  10   2       13.23       12.29      7.48 o
  -4  11   2       31.69       20.95      7.78 o
  -3  11   2       18.53       19.78      7.11 o
  -2  11   2        3.77       11.21      5.00 o
  -1  11   2        6.12        0.51      4.26 o
   0  11   2       49.27       43.07      7.60 o
   1  11   2        6.10        4.75      4.31 o
   2  11   2        3.74        1.36      4.70 o
   3  11   2       18.56       28.08      7.87 o
   4  11   2       31.71       26.42      8.30 o
  -3  12   2        8.71        9.57      7.50 o
  -2  12   2        8.52        8.72      7.98 o
  -1  12   2        4.07        4.11      5.77 o
   0  12   2       97.09      114.82      7.35 o
   1  12   2        4.07        4.78      4.55 o
   2  12   2        8.57        0.34      5.02 o
   3  12   2        8.70       17.80      7.91 o
   1   0   3      485.51      527.41      6.33 o
   2   0   3     2949.17     3067.65     38.49 o
   3   0   3      849.50     1027.76     14.50 o
   4   0   3      243.21      242.14      5.13 o
   5   0   3      135.38      131.05      4.29 o
   6   0   3      107.63      115.07      3.44 o
   7   0   3      250.91      263.59      9.99 o
   8   0   3       19.39       19.83      3.55 o
   9   0   3        0.05       -4.77      8.80 o
  -9   1   3       73.50       75.61     11.95 o
  -8   1   3       54.06       51.49      8.04 o
  -7   1   3      364.34      328.58     13.64 o
  -6   1   3      257.55      266.92     11.10 o
  -5   1   3      568.54      591.78     30.26 o
  -4   1   3     2361.78     2657.20     62.51 o
  -3   1   3     2278.62     2468.13     52.76 o
  -2   1   3     3082.85     3264.37     33.91 o
  -1   1   3     5718.94     5574.63     51.87 o
   0   1   3      769.68      661.31      6.72 o
   1   1   3     5621.88     5449.94     56.52 o
   2   1   3     3101.94     3256.53     33.76 o
   3   1   3     2272.40     2429.81     28.16 o
   4   1   3     2366.63     2632.87     27.88 o
   5   1   3      578.98      604.57      8.82 o
   6   1   3      253.59      253.07      5.14 o
   7   1   3      362.46      333.29      9.14 o
   8   1   3       54.75       57.65      5.26 o
   9   1   3       73.37       87.01     12.12 o
  -9   2   3        5.85       -1.21      9.39 o
  -8   2   3        7.03       -0.44     11.85 o
  -7   2   3       13.85       16.66      8.45 o
  -6   2   3      496.87      507.31     19.06 o
  -5   2   3      132.55      131.07      9.78 o
  -4   2   3      503.03      529.90     15.41 o
  -3   2   3       17.66       10.73      1.77 o
  -2   2   3     1822.50     1776.41     26.39 o
  -1   2   3     8074.00     8075.65     89.26 o
   0   2   3     2327.78     1969.03     20.94 o
   1   2   3     8162.88     7924.18     75.20 o
   2   2   3     1826.61     1806.24     21.16 o
   3   2   3       14.75       14.22      1.64 o
   4   2   3      494.59      522.46      6.80 o
   5   2   3      131.93      129.59      4.21 o
   6   2   3      500.21      509.63      9.68 o
   7   2   3       13.32        5.37      4.24 o
   8   2   3        6.91       15.15      5.14 o
   9   2   3        5.87        2.02      5.09 o
  -9   3   3        1.84       16.90     14.39 o
  -8   3   3       31.20       48.75     15.15 o
  -7   3   3       25.53       23.95     13.15 o
  -6   3   3      189.83      166.15     19.80 o
  -5   3   3      185.81      184.61      8.74 o
  -4   3   3     1566.98     1603.57     22.40 o
  -3   3   3     1682.27     1700.70     26.27 o
  -2   3   3      424.15      409.87     16.06 o
  -1   3   3     2308.37     2136.39     32.42 o
   0   3   3     1924.42     1897.59     24.99 o
   1   3   3     2341.53     2187.69     28.39 o
   2   3   3      432.07      396.27      6.26 o
   3   3   3     1674.76     1754.27     21.28 o
   4   3   3     1569.90     1609.06     38.90 o
   5   3   3      182.40      194.11      5.49 o
   6   3   3      187.42      158.83      8.69 o
   7   3   3       25.94       36.09      5.19 o
   8   3   3       30.88       35.28      6.36 o
   9   3   3        1.86        2.12      5.66 o
  -9   4   3       27.86       19.28     15.40 o
  -8   4   3       36.25       48.18     14.86 o
  -7   4   3       41.21       35.29     14.23 o
  -6   4   3      814.16      739.41     24.00 o
  -5   4   3      269.74      252.66     12.62 o
  -4   4   3      112.55      111.50      6.98 o
  -3   4   3      412.95      410.22      7.52 o
  -2   4   3       19.38       16.38      5.07 o
  -1   4   3     2037.39     1979.67     30.70 o
   0   4   3      137.16      138.34      6.55 o
   1   4   3     2034.25     2021.45     23.91 o
   2   4   3       18.43       14.38      2.54 o
   3   4   3      416.32      402.91     12.81 o
   4   4   3      110.41      120.49      4.47 o
   5   4   3      268.84      275.27      6.97 o
   6   4   3      818.17      776.45     39.20 o
   7   4   3       41.53       46.48      6.91 o
   8   4   3       36.04       42.10     10.13 o
   9   4   3       27.53       21.97      9.39 o
  -8   5   3        4.91        2.51     11.40 o
  -7   5   3        2.34       -5.74      8.73 o
  -6   5   3       26.41       42.68      8.23 o
  -5   5   3      110.46      121.00      9.71 o
  -4   5   3      239.85      245.10      5.96 o
  -3   5   3       76.21       67.25      4.70 o
  -2   5   3       99.80      104.27      4.57 o
  -1   5   3      694.96      597.55     11.75 o
   0   5   3        9.59        2.67      3.26 o
   1   5   3      692.69      609.76     13.78 o
   2   5   3      102.60       94.29      3.86 o
   3   5   3       77.10       64.92      3.03 o
   4   5   3      239.51      253.55      8.48 o
   5   5   3      110.41      119.13      6.88 o
   6   5   3       26.43       14.74      7.08 o
   7   5   3        2.23        0.40      5.85 o
   8   5   3        4.77        1.77      6.14 o
  -8   6   3       41.26       33.98     10.50 o
  -7   6   3       15.51        3.57      7.28 o
  -6   6   3       62.17       56.76      9.26 o
  -5   6   3      584.40      560.19     19.68 o
  -4   6   3       60.77       63.09      6.92 o
  -3   6   3      455.52      485.94     14.84 o
  -2   6   3       39.07       32.77      3.66 o
  -1   6   3     2072.16     2146.32     26.45 o
   0   6   3      108.17      136.61      4.31 o
   1   6   3     2072.09     2137.01     26.37 o
   2   6   3       39.36       31.50      3.10 o
   3   6   3      454.48      487.64     11.08 o
   4   6   3       60.27       61.00      3.28 o
   5   6   3      583.64      524.26     14.38 o
   6   6   3       62.44       69.74      9.33 o
   7   6   3       15.51        7.86      7.11 o
   8   6   3       41.25       19.89     10.91 o
  -8   7   3       12.55       13.18     13.88 o
  -7   7   3        2.66        3.10      7.77 o
  -6   7   3       70.93       70.68      7.22 o
  -5   7   3        3.98       -4.39      5.91 o
  -4   7   3      246.66      227.85      9.62 o
  -3   7   3      136.51      147.79      9.64 o
  -2   7   3      345.55      355.14      8.01 o
  -1   7   3      152.55      137.84      4.73 o
   0   7   3       25.43       24.03      2.99 o
   1   7   3      152.66      133.58      4.63 o
   2   7   3      345.70      343.91      7.97 o
   3   7   3      136.75      151.37      5.05 o
   4   7   3      246.71      217.83      6.63 o
   5   7   3        4.00       -3.33      4.83 o
   6   7   3       71.12       70.98      8.73 o
   7   7   3        2.70        0.20      6.22 o
   8   7   3       12.51        5.62      7.24 o
  -7   8   3        0.10       -4.01      7.14 o
  -6   8   3       44.98       62.59      8.93 o
  -5   8   3      123.62      122.17      8.40 o
  -4   8   3       11.76       13.64      3.60 o
  -3   8   3      269.65      248.58     18.53 o
  -2   8   3       18.50       19.36      6.15 o
  -1   8   3       62.65       62.48      4.90 o
   0   8   3      155.78      144.20      5.21 o
   1   8   3       62.57       64.99      4.00 o
   2   8   3       18.45       16.43      4.31 o
   3   8   3      269.63      271.37      8.58 o
   4   8   3       11.75       15.27      5.31 o
   5   8   3      123.57      138.66     10.19 o
   6   8   3       45.07       57.48      8.78 o
   7   8   3        0.10       -6.62      6.62 o
  -6   9   3        3.53       15.29      7.96 o
  -5   9   3       87.63       81.55      9.50 o
  -4   9   3      125.57      104.48     10.18 o
  -3   9   3       54.36       47.66      4.93 o
  -2   9   3       91.55       98.29      6.14 o
  -1   9   3       28.59       25.58      4.23 o
   0   9   3      133.50      115.04      7.03 o
   1   9   3       28.54       27.19      3.83 o
   2   9   3       91.41       90.71      6.10 o
   3   9   3       54.23       48.96      8.70 o
   4   9   3      125.53      116.36     16.50 o
   5   9   3       87.68       91.80      9.51 o
   6   9   3        3.51       15.92      7.52 o
  -5  10   3       43.97       45.68      8.78 o
  -4  10   3       37.36       31.72     12.01 o
  -3  10   3       33.91       34.83      8.18 o
  -2  10   3       60.51       69.35      6.48 o
  -1  10   3       21.36       23.37      4.50 o
   0  10   3        3.96        3.08      4.06 o
   1  10   3       21.37       29.85      4.58 o
   2  10   3       60.49       67.08      9.47 o
   3  10   3       33.85       45.48      5.16 o
   4  10   3       37.30       33.38      7.77 o
   5  10   3       43.98       40.61      8.36 o
  -4  11   3        5.14       -2.50     13.28 o
  -3  11   3       40.24       34.55      8.13 o
  -2  11   3       22.64       33.40      7.32 o
  -1  11   3       20.05       14.52      5.12 o
   0  11   3       38.58       42.08      5.12 o
   1  11   3       19.89       20.73      5.11 o
   2  11   3       22.64       31.34      5.21 o
   3  11   3       40.32       40.40      7.92 o
   4  11   3        5.13       -4.92     11.37 o
  -3  12   3        0.94       -1.52      7.34 o
  -2  12   3        1.70        0.61      6.52 o
  -1  12   3       65.53       56.74      6.24 o
   0  12   3        0.58        4.13      4.68 o
   1  12   3       65.50       68.60      6.12 o
   2  12   3        1.74        7.82      5.12 o
   3  12   3        0.96       14.02      7.78 o
   0   0   4     7599.17     7753.87    110.91 o
   1   0   4     5514.71     5369.44     51.72 o
   2   0   4     6119.91     6144.96     62.14 o
   3   0   4       16.76       11.30      1.24 o
   4   0   4     5137.84     5424.43     61.98 o
   5   0   4     1086.34     1115.15     13.51 o
   6   0   4      253.53      254.22      5.41 o
   7   0   4      408.87      409.88      9.53 o
   8   0   4      254.31      222.75     12.12 o
   9   0   4        0.74        5.05     10.00 o
  -9   1   4        2.91       10.25      8.91 o
  -8   1   4      135.74      145.24     10.43 o
  -7   1   4      290.19      282.32     12.17 o
  -6   1   4      207.68      196.40     12.75 o
  -5   1   4      144.32      134.83     16.77 o
  -4   1   4     1596.32     1690.98     26.08 o
  -3   1   4      176.99      191.89      4.91 o
  -2   1   4      458.32      463.08      6.53 o
  -1   1   4     5859.53     5825.25     59.46 o
   0   1   4     1137.65      985.08     11.11 o
   1   1   4     5893.40     5733.91     58.29 o
   2   1   4      495.22      488.43      6.06 o
   3   1   4      183.39      203.33      5.26 o
   4   1   4     1592.40     1638.97     20.11 o
   5   1   4      141.95      137.83      3.69 o
   6   1   4      201.35      199.61      5.35 o
   7   1   4      289.66      279.06      8.27 o
   8   1   4      139.14      146.32      6.89 o
   9   1   4        3.05       -3.67      8.80 o
  -9   2   4       38.87       46.92     10.65 o
  -8   2   4       18.97        7.04      7.81 o
  -7   2   4      226.93      251.46     22.23 o
  -6   2   4      208.71      203.96     14.44 o
  -5   2   4      769.52      805.33     34.75 o
  -4   2   4     1561.96     1640.79     26.50 o
  -3   2   4      399.13      405.02      6.41 o
  -2   2   4      868.45      873.31     11.36 o
  -1   2   4     3001.31     2972.53     33.97 o
   0   2   4      103.88       86.02      2.39 o
   1   2   4     3004.85     2958.52     33.94 o
   2   2   4      862.58      879.72     11.24 o
   3   2   4      401.14      416.44      6.42 o
   4   2   4     1574.13     1669.98     17.36 o
   5   2   4      764.65      832.75     11.11 o
   6   2   4      208.61      193.60      7.54 o
   7   2   4      228.65      239.35      8.72 o
   8   2   4       19.06       22.56      4.79 o
   9   2   4       38.57       47.28     10.29 o
  -9   3   4       16.39       24.96     15.44 o
  -8   3   4       30.34       25.82     13.02 o
  -7   3   4       65.99       73.56     15.91 o
  -6   3   4      259.17      280.28     14.71 o
  -5   3   4      107.80      116.38      4.30 o
  -4   3   4      158.20      171.17      5.32 o
  -3   3   4      424.06      470.69      8.39 o
  -2   3   4     1398.62     1281.31     20.05 o
  -1   3   4     4530.93     4596.88     57.27 o
   0   3   4      659.56      674.37     10.12 o
   1   3   4     4490.16     4461.37     57.27 o
   2   3   4     1380.00     1250.22     15.68 o
   3   3   4      433.87      477.47      7.72 o
   4   3   4      164.74      194.16      4.61 o
   5   3   4      104.39      108.34      3.91 o
   6   3   4      260.24      258.00     14.05 o
   7   3   4       65.27       68.52      9.72 o
   8   3   4       31.43       35.04      8.05 o
   9   3   4       16.40       10.81      5.85 o
  -9   4   4        4.06      -13.28     13.28 o
  -8   4   4       13.43       14.07     13.69 o
  -7   4   4      153.70      161.57     19.41 o
  -6   4   4       81.14       74.54     17.42 o
  -5   4   4      301.06      292.85     19.01 o
  -4   4   4      250.81      232.05      5.49 o
  -3   4   4     1025.75      978.45     14.64 o
  -2   4   4     1430.15     1515.47     23.97 o
  -1   4   4      497.98      466.65     14.32 o
   0   4   4     5373.66     5233.75     98.14 o
   1   4   4      494.25      459.20     10.54 o
   2   4   4     1434.08     1498.79     18.79 o
   3   4   4     1031.41      965.69     20.41 o
   4   4   4      250.40      252.40      6.66 o
   5   4   4      302.20      316.02      6.60 o
   6   4   4       81.94       85.31      9.13 o
   7   4   4      153.72      167.16     10.00 o
   8   4   4       13.13       13.95      6.19 o
   9   4   4        4.06       -7.48     12.07 o
  -8   5   4        6.83       -3.37     12.39 o
  -7   5   4      110.29      121.67     11.63 o
  -6   5   4      819.73      776.02     45.94 o
  -5   5   4      118.20      117.33      9.62 o
  -4   5   4      132.85      142.72      4.66 o
  -3   5   4      100.10      115.82      4.64 o
  -2   5   4       50.78       48.21      3.92 o
  -1   5   4     1628.27     1617.21     26.10 o
   0   5   4        2.45        3.76      3.23 o
   1   5   4     1630.27     1643.99     20.41 o
   2   5   4       50.16       52.02      3.20 o
   3   5   4       99.40      103.43      3.67 o
   4   5   4      131.74      143.79      3.91 o
   5   5   4      116.61      116.52      5.54 o
   6   5   4      822.13      811.74     27.50 o
   7   5   4      110.40       96.23      8.45 o
   8   5   4        6.72        5.79      6.25 o
  -8   6   4       43.36       41.20     16.17 o
  -7   6   4       32.02       24.82      8.40 o
  -6   6   4       63.92       79.04     11.55 o
  -5   6   4        0.81        8.24     14.39 o
  -4   6   4       47.85       35.30      3.26 o
  -3   6   4      837.42      821.31     15.38 o
  -2   6   4      319.88      356.82      8.73 o
  -1   6   4       13.95       14.59      5.04 o
   0   6   4      527.15      575.36      9.20 o
   1   6   4       14.01       11.17      6.32 o
   2   6   4      319.75      354.04      7.86 o
   3   6   4      839.00      821.37     12.37 o
   4   6   4       47.97       36.94      3.10 o
   5   6   4        0.83        6.18      4.87 o
   6   6   4       63.88       71.74      6.86 o
   7   6   4       31.92       26.36      7.02 o
   8   6   4       43.33       39.33      7.81 o
  -7   7   4        5.15        1.21     12.55 o
  -6   7   4      138.96      136.53     18.01 o
  -5   7   4      133.68      113.69     10.09 o
  -4   7   4       70.41       77.46      5.69 o
  -3   7   4      132.12      120.13      5.88 o
  -2   7   4       54.13       31.79      3.99 o
  -1   7   4       84.86       73.40      3.88 o
   0   7   4       88.53       99.77      4.09 o
   1   7   4       85.43       76.11      4.04 o
   2   7   4       54.24       31.53      3.50 o
   3   7   4      131.58      117.49      4.89 o
   4   7   4       70.50       83.59      5.88 o
   5   7   4      134.19      115.48      7.77 o
   6   7   4      138.88      172.80     10.98 o
   7   7   4        5.14        5.26      6.94 o
  -7   8   4       41.74       29.28     10.69 o
  -6   8   4       54.77       67.47      8.92 o
  -5   8   4       97.57       90.85      9.14 o
  -4   8   4      156.57      165.77      6.36 o
  -3   8   4      143.30      150.93      5.90 o
  -2   8   4       81.61       85.46      5.11 o
  -1   8   4       85.15       63.80      4.03 o
   0   8   4        1.26        6.14      3.47 o
   1   8   4       84.88       72.63      4.17 o
   2   8   4       81.46       75.98      6.97 o
   3   8   4      143.39      143.14      5.34 o
   4   8   4      156.48      162.71      9.55 o
   5   8   4       97.47       75.71      8.62 o
   6   8   4       54.57       56.61     15.93 o
   7   8   4       41.82       42.29      8.14 o
  -6   9   4       23.33       23.68      9.73 o
  -5   9   4      166.13      177.12     26.90 o
  -4   9   4       35.82       50.62      6.62 o
  -3   9   4       47.87       42.39      4.89 o
  -2   9   4        6.15       -0.14      3.57 o
  -1   9   4       38.96       26.85      3.94 o
   0   9   4        8.32        5.35      4.57 o
   1   9   4       38.88       38.37      3.95 o
   2   9   4        6.16        9.13      5.44 o
   3   9   4       47.81       42.18      5.01 o
   4   9   4       35.77       39.51      8.12 o
   5   9   4      166.41      165.01     11.16 o
   6   9   4       23.33       26.27      8.06 o
  -5  10   4       16.96       15.37      8.05 o
  -4  10   4       85.20       76.34      9.86 o
  -3  10   4       46.80       50.16      6.84 o
  -2  10   4       18.65       14.41      4.63 o
  -1  10   4       10.41        5.47      4.34 o
   0  10   4        0.16        8.25      4.41 o
   1  10   4       10.39       14.57      4.14 o
   2  10   4       18.65       24.10      4.95 o
   3  10   4       46.69       48.57      7.67 o
   4  10   4       85.26       88.37     15.66 o
   5  10   4       16.93        3.96     17.66 o
  -4  11   4        2.44       -0.50      7.06 o
  -3  11   4        1.39       -5.68      6.68 o
  -2  11   4       16.17       17.69      5.10 o
  -1  11   4       19.06       20.90      5.10 o
   0  11   4       36.25       34.91      5.02 o
   1  11   4       19.14       19.35      4.62 o
   2  11   4       16.12       24.16      8.17 o
   3  11   4        1.39        6.00      7.96 o
   4  11   4        2.42       -1.74      7.08 o
  -3  12   4       26.57       13.67      7.97 o
  -2  12   4       32.74       39.89      6.07 o
  -1  12   4        7.26        1.14      6.24 o
   0  12   4       61.93       56.87      5.71 o
   1  12   4        7.28        6.13      4.78 o
   2  12   4       32.76       29.47      5.88 o
   3  12   4       26.55       47.37      9.01 o
   1   0   5     1164.45     1258.05     14.71 o
   2   0   5     1176.60     1258.29     14.82 o
   3   0   5      183.64      185.32      3.42 o
   4   0   5     2866.56     3259.01     34.62 o
   5   0   5     1247.32     1241.59     18.07 o
   6   0   5       10.28        9.48      2.08 o
   7   0   5      105.34       92.74      4.90 o
   8   0   5       33.01       41.95      7.75 o
   9   0   5        0.04        2.10      8.15 o
  -9   1   5       41.23       55.41     10.96 o
  -8   1   5      100.46      122.82      9.64 o
  -7   1   5      690.91      634.42     23.36 o
  -6   1   5       47.54       49.32      7.82 o
  -5   1   5       94.84       88.93     11.56 o
  -3   1   5      111.51      129.91      3.45 o
  -2   1   5     1177.58     1220.31     14.66 o
  -1   1   5    19805.33    19029.77    215.17 o
   0   1   5     1416.61     1186.07     14.18 o
   1   1   5    19727.11    19200.52    210.37 o
   2   1   5     1161.81     1177.00     14.54 o
   3   1   5      115.56      132.43      3.11 o
   4   1   5      578.32      592.45     13.01 o
   5   1   5       94.04       87.76      2.84 o
   6   1   5       48.56       51.79      4.65 o
   7   1   5      695.44      676.73     14.74 o
   8   1   5       99.90      103.23      5.99 o
   9   1   5       40.23       42.59     14.74 o
  -9   2   5       26.84       31.12     17.26 o
  -8   2   5       44.60       40.73      7.49 o
  -7   2   5       97.32       89.89     21.14 o
  -6   2   5      687.52      762.50     24.20 o
  -5   2   5      198.80      197.11     12.74 o
  -4   2   5      485.12      484.18      9.12 o
  -3   2   5      386.56      417.15      6.63 o
  -2   2   5     1154.55     1181.33     14.65 o
  -1   2   5     4183.64     4011.96     45.23 o
   0   2   5      197.43      204.45      5.26 o
   1   2   5     4171.07     3959.94     45.16 o
   2   2   5     1147.70     1143.16     16.36 o
   3   2   5      384.44      426.46      6.62 o
   4   2   5      489.79      496.12      9.45 o
   5   2   5      203.66      208.09      4.24 o
   6   2   5      683.59      688.72     15.12 o
   7   2   5       99.19       88.55      5.83 o
   8   2   5       45.23       35.70      5.15 o
   9   2   5       26.24       42.21     14.42 o
  -9   3   5       13.28       12.42     16.55 o
  -8   3   5      119.40       99.64     18.61 o
  -7   3   5        7.19        4.92     11.88 o
  -6   3   5      430.09      394.13     17.57 o
  -5   3   5      255.04      259.06     10.32 o
  -4   3   5      808.14      803.37     11.73 o
  -3   3   5      179.65      173.13      5.01 o
  -2   3   5      344.50      331.27      8.45 o
  -1   3   5     2695.07     2619.51     33.82 o
   0   3   5       28.08       29.51      2.19 o
   1   3   5     2674.92     2595.70     33.81 o
   2   3   5      356.59      335.17      5.62 o
   3   3   5      186.45      181.58      5.35 o
   4   3   5      802.56      849.69     11.75 o
   5   3   5      260.02      271.74      5.75 o
   6   3   5      427.22      408.39     13.09 o
   7   3   5        6.60       11.68      4.88 o
   8   3   5      120.23      130.48     10.88 o
   9   3   5       13.46       26.29      8.34 o
  -9   4   5       24.57       31.51     16.93 o
  -8   4   5       74.46       92.01     18.90 o
  -7   4   5        9.01       -1.52     10.20 o
  -6   4   5      106.24      108.04      8.45 o
  -5   4   5       40.68       40.42      2.70 o
  -4   4   5      110.02      116.61      4.35 o
  -3   4   5      139.94      138.89      4.26 o
  -2   4   5      233.09      246.63     14.30 o
  -1   4   5      452.30      458.98      9.13 o
   0   4   5       12.60       12.34      2.35 o
   1   4   5      450.54      452.83      8.05 o
   2   4   5      232.71      241.54      5.07 o
   3   4   5      137.97      134.44      3.75 o
   4   4   5      110.69      116.51      4.86 o
   5   4   5       41.89       32.03      3.73 o
   6   4   5      106.34      103.04      6.74 o
   7   4   5        9.37       15.85      5.72 o
   8   4   5       74.50       78.76     14.05 o
   9   4   5       24.42       27.89     12.93 o
  -8   5   5        2.31        1.91     13.50 o
  -7   5   5        6.97        6.92     11.72 o
  -6   5   5       28.93       55.89      8.90 o
  -5   5   5       42.23       45.69      4.64 o
  -4   5   5      140.76      140.62      4.71 o
  -3   5   5       59.23       70.78      3.89 o
  -2   5   5      508.09      553.43     11.23 o
  -1   5   5     2265.42     2179.09     34.02 o
   0   5   5      191.35      156.19      5.06 o
   1   5   5     2271.08     2149.28     29.42 o
   2   5   5      513.69      570.40      9.77 o
   3   5   5       58.46       69.04      3.20 o
   4   5   5      138.19      139.07      3.87 o
   5   5   5       42.80       47.86      4.50 o
   6   5   5       29.61       41.04      5.88 o
   7   5   5        6.77       12.07      5.84 o
   8   5   5        2.29        1.16      6.67 o
  -8   6   5       12.98       -3.14     13.15 o
  -7   6   5       18.67       13.40     12.05 o
  -6   6   5      176.51      204.07     13.03 o
  -5   6   5      208.50      183.95      7.97 o
  -4   6   5       47.69       47.32      5.67 o
  -3   6   5      236.79      234.93      7.02 o
  -2   6   5      913.14      925.03     23.07 o
  -1   6   5      320.69      338.98     12.68 o
   0   6   5        0.41        2.80      2.76 o
   1   6   5      320.07      346.18      7.29 o
   2   6   5      912.23      892.35     14.32 o
   3   6   5      236.65      239.59      5.87 o
   4   6   5       47.84       54.19      5.07 o
   5   6   5      208.66      194.43      7.43 o
   6   6   5      175.89      167.61      9.07 o
   7   6   5       18.56       16.86     10.04 o
   8   6   5       13.04        8.30      6.82 o
  -7   7   5        2.15        0.51     12.20 o
  -6   7   5       17.44       29.98      8.48 o
  -5   7   5        9.74       11.19      6.95 o
  -4   7   5      297.18      277.73      7.46 o
  -3   7   5       31.22       24.33      3.90 o
  -2   7   5      599.98      603.45     12.80 o
  -1   7   5      166.00      141.79      7.76 o
   0   7   5      188.45      173.72      5.25 o
   1   7   5      165.63      138.81      5.11 o
   2   7   5      599.03      598.06     11.16 o
   3   7   5       31.26       20.18      3.10 o
   4   7   5      298.25      284.78      6.73 o
   5   7   5        9.83        5.53      4.14 o
   6   7   5       17.53       23.25      6.81 o
   7   7   5        2.13       -5.75     12.23 o
  -7   8   5       11.67       23.27      8.23 o
  -6   8   5       57.33       54.50      9.84 o
  -5   8   5       65.01       72.20      9.50 o
  -4   8   5      137.05      131.61      5.73 o
  -3   8   5        7.44       14.01      3.97 o
  -2   8   5       68.06       50.78      4.28 o
  -1   8   5      200.11      196.24      6.60 o
   0   8   5      278.02      279.59      7.02 o
   1   8   5      200.16      211.09      6.21 o
   2   8   5       67.93       58.00      4.22 o
   3   8   5        7.43        2.51      3.16 o
   4   8   5      136.91      121.95      6.56 o
   5   8   5       64.98       47.43      7.63 o
   6   8   5       57.64       64.35      8.57 o
   7   8   5       11.72        3.52      7.17 o
  -6   9   5        5.28        2.09      7.60 o
  -5   9   5       68.45       60.39      8.50 o
  -4   9   5      126.03      127.14      8.50 o
  -3   9   5       10.42        5.45      3.71 o
  -2   9   5      159.96      164.12      6.48 o
  -1   9   5      225.59      198.11      7.07 o
   0   9   5       91.16       74.83      4.88 o
   1   9   5      225.26      201.32      6.48 o
   2   9   5      160.12      166.93      6.36 o
   3   9   5       10.37        8.22      3.23 o
   4   9   5      125.92      119.20     11.16 o
   5   9   5       68.49       69.91     19.61 o
   6   9   5        5.31       -3.59     10.27 o
  -5  10   5        7.54       17.84      8.12 o
  -4  10   5       48.91       53.65      8.42 o
  -3  10   5        3.54        9.45      4.74 o
  -2  10   5      108.52      123.39      6.92 o
  -1  10   5        6.82       10.67      5.98 o
   0  10   5      199.00      208.91      8.79 o
   1  10   5        6.80        7.37      3.64 o
   2  10   5      108.37      101.12      5.84 o
   3  10   5        3.54       -2.18      6.04 o
   4  10   5       48.78       51.22      8.17 o
   5  10   5        7.51       16.74      9.47 o
  -4  11   5       20.04       25.97      8.42 o
  -3  11   5       26.98       26.99      7.59 o
  -2  11   5       14.68       16.72      4.80 o
  -1  11   5       88.09      100.50      6.90 o
   0  11   5        2.30        1.87      6.08 o
   1  11   5       88.07       85.12      6.01 o
   2  11   5       14.66       12.91      4.97 o
   3  11   5       27.01       27.14      7.67 o
   4  11   5       20.07       22.37      8.17 o
  -3  12   5        8.09        3.14      7.79 o
  -2  12   5        2.18        4.78      9.00 o
  -1  12   5       35.48       41.27      6.12 o
   0  12   5       10.17       10.48      4.92 o
   1  12   5       35.48       49.84      5.74 o
   2  12   5        2.19        9.97     15.40 o
   3  12   5        8.08        6.42      7.64 o
   0   0   6        0.01       -3.89      3.89 o
   1   0   6     2241.36     2146.39     27.57 o
   2   0   6     1037.76     1051.69     14.09 o
   3   0   6     1156.53     1117.29     14.20 o
   4   0   6      136.66      126.33      3.44 o
   5   0   6      857.70      929.97     15.32 o
   6   0   6       14.23       13.84      2.55 o
   7   0   6      774.78      725.31     15.05 o
   8   0   6        4.09        0.96      6.03 o
   9   0   6        0.05       -6.75      9.78 o
  -9   1   6        4.69        3.73      8.83 o
  -8   1   6       11.57        8.41      6.42 o
  -7   1   6       92.37       77.84      7.67 o
  -6   1   6      135.27      143.93      7.32 o
  -5   1   6      398.74      370.35     11.98 o
  -4   1   6      449.30      470.24     11.73 o
  -3   1   6     1521.71     1621.48     24.99 o
  -2   1   6     1784.40     1731.67     20.40 o
  -1   1   6    19480.29    18798.44    233.38 o
   0   1   6      408.12      441.20      6.76 o
   1   1   6    19549.67    19097.38    234.06 o
   2   1   6     1757.72     1706.79     22.90 o
   3   1   6     1530.96     1616.47     21.34 o
   4   1   6      475.27      505.37      7.81 o
   5   1   6      399.43      392.64      6.54 o
   6   1   6      129.97      134.99      5.31 o
   7   1   6       92.77       96.52      7.15 o
   8   1   6       10.73        7.60      3.87 o
   9   1   6        4.66        4.51     12.13 o
  -9   2   6       69.14       64.10     11.68 o
  -8   2   6        8.61       10.42      6.27 o
  -7   2   6       72.38       69.38      9.77 o
  -6   2   6       65.23       66.35      9.27 o
  -5   2   6      282.92      301.19      8.53 o
  -4   2   6       64.66       71.14      3.58 o
  -3   2   6      410.86      393.65      6.43 o
  -2   2   6      687.14      720.37      9.65 o
  -1   2   6     4799.21     4654.68     57.89 o
   0   2   6      466.70      437.13     12.31 o
   1   2   6     4803.94     4538.73     51.86 o
   2   2   6      685.71      703.74     10.92 o
   3   2   6      406.31      381.78      7.41 o
   4   2   6       64.11       73.13      3.14 o
   5   2   6      285.35      311.18      7.98 o
   6   2   6       64.91       58.04      3.79 o
   7   2   6       71.63       74.29     11.21 o
   8   2   6        8.42        2.25      4.23 o
   9   2   6       69.02       67.33     16.23 o
  -9   3   6        2.69       -3.67      8.84 o
  -8   3   6       50.03       59.90     16.26 o
  -7   3   6       12.98        8.80     12.26 o
  -6   3   6      291.89      305.77     15.91 o
  -5   3   6      342.59      336.02      6.21 o
  -4   3   6      266.33      269.68      5.98 o
  -3   3   6      964.52      990.19     13.43 o
  -2   3   6      164.31      164.85      4.93 o
  -1   3   6     3917.12     3904.49     49.82 o
   0   3   6      518.82      483.79      7.98 o
   1   3   6     3954.33     3916.74     44.80 o
   2   3   6      169.43      166.70      4.56 o
   3   3   6      964.56      982.86     15.16 o
   4   3   6      267.45      273.31      6.68 o
   5   3   6      348.13      326.19     10.63 o
   6   3   6      286.77      276.68      8.15 o
   7   3   6       12.93        5.27      8.43 o
   8   3   6       49.92       68.35     10.34 o
   9   3   6        2.72        5.82      7.94 o
  -8   4   6        4.07       -1.72     11.94 o
  -7   4   6       43.17       47.67     14.90 o
  -6   4   6      281.42      283.02     15.84 o
  -5   4   6      228.61      223.56      7.47 o
  -4   4   6      144.82      146.81      7.51 o
  -3   4   6      469.40      444.13      8.28 o
  -2   4   6      825.87      889.09     17.71 o
  -1   4   6       95.53       83.73      3.91 o
   0   4   6       49.87       52.55      2.85 o
   1   4   6       95.38       94.49      3.64 o
   2   4   6      824.45      863.54     14.63 o
   3   4   6      470.85      451.57      7.41 o
   4   4   6      142.86      132.29      9.17 o
   5   4   6      228.15      233.86      7.02 o
   6   4   6      280.07      280.54     16.18 o
   7   4   6       43.43       43.44      9.23 o
   8   4   6        4.00       -5.32      5.33 o
  -8   5   6       11.94        9.62     13.47 o
  -7   5   6       47.30       42.43     15.28 o
  -6   5   6      348.38      336.82     15.84 o
  -5   5   6       84.60       73.40      3.89 o
  -4   5   6      195.73      201.49      5.66 o
  -3   5   6      787.51      800.17     14.72 o
  -2   5   6      679.56      685.55     13.05 o
  -1   5   6      222.26      215.08      6.46 o
   0   5   6      524.83      460.97      8.69 o
   1   5   6      225.21      206.65      5.58 o
   2   5   6      675.24      687.56     10.39 o
   3   5   6      789.92      804.88     13.50 o
   4   5   6      197.33      212.27      5.68 o
   5   5   6       85.75       70.78      6.99 o
   6   5   6      347.43      320.21      8.95 o
   7   5   6       46.73       59.90      7.23 o
   8   5   6       11.66        8.81      6.18 o
  -8   6   6       30.62       30.59     15.79 o
  -7   6   6       47.79       59.14     16.01 o
  -6   6   6      313.44      267.11     14.83 o
  -5   6   6      266.50      270.58     12.80 o
  -4   6   6       93.54       84.40      4.21 o
  -3   6   6      199.84      180.23      9.69 o
  -2   6   6      178.68      171.47      8.82 o
  -1   6   6     1132.74     1148.63     20.10 o
   0   6   6       66.82       66.51      4.25 o
   1   6   6     1132.60     1161.66     15.74 o
   2   6   6      177.95      173.52     10.22 o
   3   6   6      199.39      184.33      5.17 o
   4   6   6       93.69       99.35      3.84 o
   5   6   6      265.98      259.46      8.30 o
   6   6   6      313.57      287.38     11.19 o
   7   6   6       47.58       49.07      7.60 o
   8   6   6       30.52       26.72      7.62 o
  -7   7   6       17.15        4.67     16.10 o
  -6   7   6      232.26      229.33     14.51 o
  -5   7   6      228.65      228.63      9.30 o
  -4   7   6        0.14        4.96      3.20 o
  -3   7   6      114.95      103.99      5.48 o
  -2   7   6       37.24       45.35      4.42 o
  -1   7   6      119.84      125.91      5.89 o
   0   7   6       29.31       13.24      2.90 o
   1   7   6      119.56      131.68      4.68 o
   2   7   6       37.21       41.29      4.65 o
   3   7   6      115.27      106.56      4.41 o
   4   7   6        0.14        7.00      3.96 o
   5   7   6      228.59      240.34      8.39 o
   6   7   6      232.19      235.15     25.50 o
   7   7   6       17.00       -3.18      8.58 o
  -7   8   6       45.50       21.73     14.10 o
  -6   8   6       97.60       91.35     24.60 o
  -5   8   6       32.28       36.49      8.27 o
  -4   8   6       79.42       84.29      4.99 o
  -3   8   6      118.75      129.73      6.47 o
  -2   8   6       99.78       95.74      5.79 o
  -1   8   6       96.04      104.08      5.16 o
   0   8   6      132.81      123.82      4.97 o
   1   8   6       95.85       99.02      5.35 o
   2   8   6       99.66      104.44      5.16 o
   3   8   6      118.98      112.61      5.00 o
   4   8   6       79.32       87.08      5.96 o
   5   8   6       31.99       42.61      5.66 o
   6   8   6       97.57      117.39     14.99 o
   7   8   6       45.49       42.77      8.83 o
  -6   9   6        0.89        3.26      7.43 o
  -5   9   6       34.78       42.70      8.70 o
  -4   9   6       23.14       33.34      7.62 o
  -3   9   6       57.91       54.98      4.79 o
  -2   9   6       44.17       55.24      4.63 o
  -1   9   6      388.03      385.44      9.58 o
   0   9   6       14.76       23.23      3.99 o
   1   9   6      387.77      367.56     13.75 o
   2   9   6       44.13       56.54      7.21 o
   3   9   6       58.04       65.67      6.67 o
   4   9   6       23.16       24.09      5.39 o
   5   9   6       34.82       33.77      7.81 o
   6   9   6        0.88        0.00      6.92 o
  -5  10   6        7.91       14.79      9.53 o
  -4  10   6       95.53       84.18      9.99 o
  -3  10   6       39.02       37.23      5.15 o
  -2  10   6        6.32       18.38      4.33 o
  -1  10   6        4.16        1.25      3.86 o
   0  10   6       20.07       25.98      4.18 o
   1  10   6        4.21        8.42      3.78 o
   2  10   6        6.33       12.55      4.18 o
   3  10   6       38.96       40.01      6.22 o
   4  10   6       95.59       91.41      9.18 o
   5  10   6        7.90        3.44      7.29 o
  -4  11   6       40.49       39.76      8.93 o
  -3  11   6       20.43       17.36      8.40 o
  -2  11   6       12.98       16.81      5.23 o
  -1  11   6      111.62      119.39      7.14 o
   0  11   6       35.28       31.58      4.50 o
   1  11   6      111.91      111.16      5.91 o
   2  11   6       12.94       14.24      4.85 o
   3  11   6       20.48       36.34      8.26 o
   4  11   6       40.44       55.38     16.29 o
  -2  12   6       21.01       22.22      5.64 o
  -1  12   6        1.37        0.33      4.97 o
   0  12   6       37.96       35.77      5.52 o
   1  12   6        1.37        3.87      4.62 o
   2  12   6       21.01       26.13      8.21 o
   1   0   7     1941.92     1861.82     24.27 o
   2   0   7       12.76        7.49      1.24 o
   3   0   7     1604.05     1815.55     21.89 o
   4   0   7     2485.04     2593.56     31.03 o
   5   0   7      696.90      736.93     10.95 o
   6   0   7       75.80       68.81      4.50 o
   7   0   7      227.57      250.64      7.47 o
   8   0   7        0.18       -7.31      7.31 o
   9   0   7        0.66        7.05      8.82 o
  -9   1   7       70.13       83.73     17.15 o
  -8   1   7       26.01       28.84      7.04 o
  -7   1   7      246.88      239.83     16.22 o
  -6   1   7      142.50      144.10      8.05 o
  -5   1   7      891.80      857.74     16.07 o
  -4   1   7      466.00      441.36      8.61 o
  -3   1   7      401.64      392.28      7.69 o
  -2   1   7      883.00      846.76     10.81 o
  -1   1   7    12679.10    12596.44    154.60 o
   0   1   7      776.00      724.32     10.37 o
   1   1   7    12687.84    12437.28    154.41 o
   2   1   7      874.41      835.18     12.23 o
   3   1   7      394.03      376.15      6.68 o
   4   1   7      470.77      453.26      7.93 o
   5   1   7      895.02      853.37     13.58 o
   6   1   7      143.40      141.83      4.51 o
   7   1   7      244.34      246.54      8.07 o
   8   1   7       26.19       31.12      4.72 o
   9   1   7       70.95       84.80     16.83 o
  -9   2   7       71.48       87.64     12.22 o
  -8   2   7        7.13       10.84      6.25 o
  -7   2   7      158.03      171.09      9.87 o
  -6   2   7      231.00      210.23     13.35 o
  -5   2   7      179.31      178.84      7.26 o
  -4   2   7      897.12      933.59     12.93 o
  -3   2   7      773.91      824.55     11.39 o
  -2   2   7     3450.58     3343.00     38.34 o
  -1   2   7     2371.32     2300.08     29.60 o
   0   2   7      678.07      675.47     15.78 o
   1   2   7     2401.79     2254.59     26.55 o
   2   2   7     3435.42     3269.23     42.72 o
   3   2   7      774.63      811.19     12.77 o
   4   2   7      890.46      917.61     15.98 o
   5   2   7      181.20      187.51      6.91 o
   6   2   7      234.23      217.39      6.47 o
   7   2   7      158.63      169.91      7.42 o
   8   2   7        7.03       -1.07      7.79 o
   9   2   7       71.92       79.75     16.07 o
  -9   3   7       19.73       14.78      9.76 o
  -8   3   7       92.62       90.17     11.34 o
  -7   3   7       53.48       57.58     15.47 o
  -6   3   7       98.46      126.07     11.72 o
  -5   3   7       20.39       26.11      3.12 o
  -4   3   7      610.90      616.37      9.57 o
  -3   3   7      479.13      460.44      8.39 o
  -2   3   7      364.90      389.61      6.79 o
  -1   3   7      858.92      767.11     13.44 o
   0   3   7     2453.86     2376.70     31.17 o
   1   3   7      874.83      767.24     10.40 o
   2   3   7      354.39      368.68      7.34 o
   3   3   7      468.01      445.48      8.64 o
   4   3   7      617.34      605.31     10.95 o
   5   3   7       19.01       19.61      3.22 o
   6   3   7       99.43      113.82      5.59 o
   7   3   7       53.81       72.69      6.46 o
   8   3   7       92.67       97.72      7.64 o
   9   3   7       19.28       30.46      6.37 o
  -8   4   7       99.79       90.24     19.12 o
  -7   4   7       21.86       33.13     13.40 o
  -6   4   7       83.51       82.55      4.93 o
  -5   4   7      669.25      657.10     10.53 o
  -4   4   7       95.70       96.76      3.93 o
  -3   4   7      294.94      254.87      5.90 o
  -2   4   7      551.38      537.21     10.54 o
  -1   4   7     1407.83     1439.76     22.94 o
   0   4   7      345.69      349.26      6.91 o
   1   4   7     1399.68     1412.42     19.93 o
   2   4   7      547.53      532.41      9.66 o
   3   4   7      298.53      255.75      5.27 o
   4   4   7       95.46       95.32      5.11 o
   5   4   7      673.03      627.97     13.49 o
   6   4   7       84.38       97.60      9.69 o
   7   4   7       21.41       17.52      9.70 o
   8   4   7       99.98      101.68      8.29 o
  -8   5   7        1.58        5.69     14.17 o
  -7   5   7       31.78       22.42     14.23 o
  -6   5   7      111.23       98.40      5.84 o
  -5   5   7      239.87      255.01      7.52 o
  -4   5   7      188.90      209.03      9.81 o
  -3   5   7       83.22       70.44      4.66 o
  -2   5   7      292.18      269.80      7.31 o
  -1   5   7       99.67      108.77      4.83 o
   0   5   7       77.40       85.60      3.83 o
   1   5   7      100.40      112.96      7.46 o
   2   5   7      288.73      270.30      5.88 o
   3   5   7       82.98       73.42      3.33 o
   4   5   7      190.36      198.30      5.16 o
   5   5   7      238.83      252.41     11.05 o
   6   5   7      110.43       93.87      5.57 o
   7   5   7       31.64       36.68      6.56 o
   8   5   7        1.60        2.21      5.96 o
  -8   6   7       12.82        8.86     14.86 o
  -7   6   7       27.92       26.93      8.70 o
  -6   6   7       85.63       80.19      9.73 o
  -5   6   7       16.70       15.06      4.66 o
  -4   6   7        2.65        5.32      2.94 o
  -3   6   7      220.36      203.45      6.71 o
  -2   6   7      105.15      125.48      5.51 o
  -1   6   7      573.11      576.91     23.94 o
   0   6   7      465.56      472.16     11.75 o
   1   6   7      572.97      578.28     11.43 o
   2   6   7      105.88      126.43      4.46 o
   3   6   7      220.11      211.99      5.54 o
   4   6   7        2.50       -0.89      2.36 o
   5   6   7       16.79       21.35      6.91 o
   6   6   7       85.93      103.35      6.59 o
   7   6   7       28.07       34.08      7.05 o
   8   6   7       12.89       21.30      7.00 o
  -7   7   7       16.27       20.70      8.60 o
  -6   7   7       25.90       20.83      9.15 o
  -5   7   7       54.56       63.15      6.08 o
  -4   7   7      373.63      346.74     10.81 o
  -3   7   7       80.48       77.46      5.10 o
  -2   7   7      228.78      237.38      7.73 o
  -1   7   7      194.52      173.47      6.68 o
   0   7   7        6.74        5.93      3.26 o
   1   7   7      194.61      182.83      5.52 o
   2   7   7      229.96      230.18      7.03 o
   3   7   7       80.45       68.80      3.95 o
   4   7   7      372.99      336.05      9.37 o
   5   7   7       54.69       67.53      7.35 o
   6   7   7       25.76       30.80      5.41 o
   7   7   7       16.22       10.14      6.79 o
  -7   8   7        0.05      -12.70     12.74 o
  -6   8   7        7.35        6.38      7.26 o
  -5   8   7        4.47        6.24      4.96 o
  -4   8   7       71.58       79.23      5.11 o
  -3   8   7      187.58      168.17      9.44 o
  -2   8   7       14.36       21.23      4.44 o
  -1   8   7      374.78      382.82     20.93 o
   0   8   7        9.86        8.71      3.17 o
   1   8   7      374.70      398.37      8.47 o
   2   8   7       14.41       19.27      6.17 o
   3   8   7      187.60      158.21      5.61 o
   4   8   7       71.66       82.02      6.59 o
   5   8   7        4.48        2.78      4.74 o
   6   8   7        7.39       17.25      7.11 o
   7   8   7        0.05        2.85      7.36 o
  -6   9   7       30.82       36.94     15.40 o
  -5   9   7       23.11       20.52      8.02 o
  -4   9   7       38.57       29.38      8.88 o
  -3   9   7       12.20       10.25      4.54 o
  -2   9   7       45.55       52.94      4.80 o
  -1   9   7      354.26      320.34      8.66 o
   0   9   7      528.29      524.82     10.36 o
   1   9   7      354.61      339.62      8.26 o
   2   9   7       45.62       45.59      4.52 o
   3   9   7       12.19        7.96      4.51 o
   4   9   7       38.58       45.46      7.15 o
   5   9   7       23.15       25.97      7.67 o
   6   9   7       30.84       18.77      7.57 o
  -5  10   7        2.87       -4.57      7.17 o
  -4  10   7        7.11        0.27      7.27 o
  -3  10   7        2.91       -0.26      4.03 o
  -2  10   7       70.88       68.72      5.33 o
  -1  10   7        1.75        7.37      5.40 o
   0  10   7       15.33        7.92      3.88 o
   1  10   7        1.72        7.67      6.57 o
   2  10   7       70.85       76.07      5.50 o
   3  10   7        2.91       -2.20      4.98 o
   4  10   7        7.15       15.37      5.57 o
   5  10   7        2.87        7.79      7.13 o
  -4  11   7        1.18       -0.31     13.13 o
  -3  11   7       59.08       57.87     11.91 o
  -2  11   7       32.56       43.49      5.14 o
  -1  11   7       37.05       45.06      5.21 o
   0  11   7       60.98       65.09      5.21 o
   1  11   7       36.95       37.50      4.65 o
   2  11   7       32.51       50.06      9.80 o
   3  11   7       59.10       73.36     13.98 o
   4  11   7        1.18       10.95      7.44 o
  -2  12   7       12.54       10.72      5.38 o
  -1  12   7       47.79       56.49      6.49 o
   0  12   7        0.02        0.56      4.68 o
   1  12   7       47.72       56.72      6.05 o
   2  12   7       12.48       22.60     12.61 o
   0   0   8     3567.90     3658.70    103.70 o
   1   0   8      143.25      137.19      3.19 o
   2   0   8     3516.81     3449.45     39.78 o
   3   0   8     1785.82     1925.11     23.12 o
   4   0   8        6.15        7.10      1.82 o
   5   0   8     1205.64     1229.08     16.53 o
   6   0   8       21.80       18.40      2.95 o
   7   0   8       42.38       42.88      3.83 o
   8   0   8        1.87        4.95     10.35 o
   9   0   8       70.72       76.16     11.86 o
  -9   1   8        6.68       11.95      9.35 o
  -8   1   8       28.20       30.96      8.93 o
  -7   1   8        0.55       -5.21      5.21 o
  -6   1   8      154.26      159.57     10.24 o
  -5   1   8       28.56       23.74      2.86 o
  -4   1   8      256.21      264.38      5.61 o
  -3   1   8     2333.50     2450.76     32.35 o
  -2   1   8       74.67       60.33      2.19 o
  -1   1   8      710.54      660.58      9.72 o
   0   1   8     3104.57     2896.33     42.36 o
   1   1   8      719.73      648.47      9.80 o
   2   1   8       67.99       53.89      3.93 o
   3   1   8     2320.83     2462.50     36.76 o
   4   1   8      256.80      269.57      5.70 o
   5   1   8       29.09       27.33      2.75 o
   6   1   8      155.91      161.27      4.84 o
   7   1   8        0.48       -1.47      3.41 o
   8   1   8       27.95       34.37      4.83 o
   9   1   8        6.58        9.12     12.20 o
  -9   2   8        7.02       10.49      9.43 o
  -8   2   8       25.73       27.71      8.92 o
  -7   2   8      204.26      205.63     10.40 o
  -6   2   8      293.24      299.64     16.20 o
  -5   2   8      293.48      301.91      9.97 o
  -4   2   8      217.83      222.57      4.90 o
  -3   2   8     6478.54     6812.91     77.22 o
  -2   2   8     1049.92     1049.61     13.32 o
  -1   2   8       65.52       59.91      2.49 o
   0   2   8     1068.65     1167.72     14.77 o
   1   2   8       62.26       54.28      2.49 o
   2   2   8     1043.26     1004.65     14.96 o
   3   2   8     6488.01     6836.47     88.31 o
   4   2   8      223.05      228.53      6.20 o
   5   2   8      289.69      297.45      7.55 o
   6   2   8      300.66      292.77      7.83 o
   7   2   8      204.10      192.27      8.66 o
   8   2   8       24.85       26.27      5.27 o
   9   2   8        7.03       19.66     13.18 o
  -9   3   8        6.79       29.06     15.91 o
  -8   3   8        1.83        7.28      8.62 o
  -7   3   8      104.84      105.07     17.75 o
  -6   3   8      155.72      160.12      6.31 o
  -5   3   8      769.81      727.89     11.30 o
  -4   3   8        6.26        7.44      3.22 o
  -3   3   8      211.29      228.31      6.65 o
  -2   3   8      229.15      235.16      5.05 o
  -1   3   8       26.52       32.71      2.33 o
   0   3   8      275.67      282.39      7.94 o
   1   3   8       23.68       29.89      2.06 o
   2   3   8      236.76      228.45      5.60 o
   3   3   8      215.71      236.89      5.96 o
   4   3   8        7.31       10.12      3.20 o
   5   3   8      767.13      739.93     14.26 o
   6   3   8      155.47      166.67     10.52 o
   7   3   8      105.51      114.48      7.52 o
   8   3   8        1.77        6.91      5.39 o
   9   3   8        6.80        0.36     14.02 o
  -8   4   8        0.88      -12.42     12.42 o
  -7   4   8       28.84       18.33     13.12 o
  -6   4   8      134.53      119.76      5.96 o
  -5   4   8      162.54      159.88      9.64 o
  -4   4   8      300.70      293.57      6.68 o
  -3   4   8      243.85      248.71      6.67 o
  -2   4   8       66.60       55.82      3.51 o
  -1   4   8     1385.45     1466.33     23.65 o
   0   4   8      963.74      946.74     14.29 o
   1   4   8     1396.61     1467.01     20.51 o
   2   4   8       67.11       57.84      5.19 o
   3   4   8      241.12      249.31      8.93 o
   4   4   8      304.30      299.81      7.42 o
   5   4   8      163.21      165.92      6.25 o
   6   4   8      136.51      125.87      6.18 o
   7   4   8       28.47       19.49      6.27 o
   8   4   8        0.99        7.84      5.76 o
  -8   5   8       10.15        8.42     14.23 o
  -7   5   8       74.58       75.56     17.53 o
  -6   5   8        8.85        3.18      4.03 o
  -5   5   8      175.04      191.02      5.96 o
  -4   5   8       85.54       87.20      4.07 o
  -3   5   8       56.43       54.70      3.84 o
  -2   5   8      656.49      720.68     13.65 o
  -1   5   8      130.20      148.27      8.81 o
   0   5   8      759.65      767.61     12.53 o
   1   5   8      128.60      143.17      4.93 o
   2   5   8      656.73      711.49     12.59 o
   3   5   8       56.51       53.67      3.07 o
   4   5   8       84.95       86.24      4.81 o
   5   5   8      174.84      204.22      7.33 o
   6   5   8        8.68        2.92      3.67 o
   7   5   8       75.02       72.54      7.52 o
   8   5   8       10.15       10.96     11.80 o
  -8   6   8        2.07        8.51     13.63 o
  -7   6   8       75.06       79.56     11.07 o
  -6   6   8      134.15      122.09     14.07 o
  -5   6   8       38.58       30.07      5.13 o
  -4   6   8       16.80       15.76      3.16 o
  -3   6   8      241.22      262.56     10.49 o
  -2   6   8      171.30      182.53      6.60 o
  -1   6   8      801.32      813.11     23.22 o
   0   6   8        4.86        9.93      2.99 o
   1   6   8      802.65      826.44     13.78 o
   2   6   8      171.46      182.46      5.30 o
   3   6   8      241.34      243.07      6.02 o
   4   6   8       16.70       10.76      3.99 o
   5   6   8       38.73       39.35      4.65 o
   6   6   8      134.37      116.87      6.91 o
   7   6   8       75.20       81.03      8.49 o
   8   6   8        2.11       -8.57     12.99 o
  -7   7   8        5.13        6.36      8.11 o
  -6   7   8      119.45      116.17      9.61 o
  -5   7   8       51.61       43.06      6.11 o
  -4   7   8        0.26        3.38      3.30 o
  -3   7   8      148.95      145.90      7.05 o
  -2   7   8      123.66      131.93      6.16 o
  -1   7   8       72.81       67.73      4.75 o
   0   7   8      278.18      310.57      7.92 o
   1   7   8       73.18       76.57      3.99 o
   2   7   8      123.88      137.95      5.01 o
   3   7   8      148.63      147.70      5.18 o
   4   7   8        0.26        2.11      3.83 o
   5   7   8       51.82       47.62      7.03 o
   6   7   8      119.43      129.55      8.28 o
   7   7   8        5.09        3.38      6.46 o
  -7   8   8       47.36       29.67     16.20 o
  -6   8   8        4.82        5.97      7.54 o
  -5   8   8       28.75       26.23      5.66 o
  -4   8   8      185.70      197.59      7.71 o
  -3   8   8       82.95       83.65      5.70 o
  -2   8   8      522.31      512.96     24.84 o
  -1   8   8       94.73       95.80      7.31 o
   0   8   8      229.64      246.95      6.70 o
   1   8   8       94.42       98.85      4.80 o
   2   8   8      522.34      503.12     10.35 o
   3   8   8       83.08       88.57      6.61 o
   4   8   8      185.54      187.60      7.65 o
   5   8   8       28.79       26.03      5.34 o
   6   8   8        4.88        3.11      5.03 o
   7   8   8       47.29       51.62     16.91 o
  -6   9   8        1.92       -2.06     11.47 o
  -5   9   8       11.86       18.93      7.76 o
  -4   9   8       29.74       33.52      7.41 o
  -3   9   8       78.45       74.20      5.89 o
  -2   9   8       86.41       89.74      6.16 o
  -1   9   8      305.09      332.21      9.11 o
   0   9   8       49.98       71.14      4.79 o
   1   9   8      305.29      349.36      8.40 o
   2   9   8       86.50       85.59      5.33 o
   3   9   8       78.55       82.33      5.14 o
   4   9   8       29.69       12.29      6.75 o
   5   9   8       11.88        7.90      5.22 o
   6   9   8        1.94        9.93      7.33 o
  -5  10   8       12.02        2.89      7.79 o
  -4  10   8       33.96       30.65      6.20 o
  -3  10   8        1.11       -2.37      7.34 o
  -2  10   8       38.52       50.84      6.77 o
  -1  10   8       13.91       15.26      4.20 o
   0  10   8      149.47      121.26      5.72 o
   1  10   8       13.93       23.77      5.62 o
   2  10   8       38.39       49.45      5.01 o
   3  10   8        1.11       -4.91      4.91 o
   4  10   8       34.03       29.81      6.22 o
   5  10   8       11.98       11.00     11.39 o
  -4  11   8       23.74       32.58      8.99 o
  -3  11   8       33.88       42.38      5.74 o
  -2  11   8        4.42        2.58      4.33 o
  -1  11   8       17.35       22.11      4.71 o
   0  11   8       42.92       48.22      4.89 o
   1  11   8       17.40       25.26      4.54 o
   2  11   8        4.41        8.67      4.37 o
   3  11   8       33.88       49.60      6.70 o
   4  11   8       23.74       30.52      8.04 o
  -2  12   8        7.90       14.31      5.49 o
  -1  12   8       20.95       29.68      5.17 o
   0  12   8       11.82        5.53      4.56 o
   1  12   8       20.94       19.25      4.65 o
   2  12   8        7.93       15.02      7.81 o
   1   0   9     2077.79     1980.46     25.86 o
   2   0   9      689.88      682.37      9.07 o
   3   0   9     4883.84     5214.58     59.12 o
   4   0   9      766.12      917.00     13.14 o
   5   0   9        1.06       -2.14      2.88 o
   6   0   9        3.02        1.89      2.35 o
   7   0   9       96.80       89.91      6.70 o
   8   0   9        1.88       -7.24      9.66 o
   9   0   9        0.04       -1.58      8.67 o
  -9   1   9       48.90       46.84     10.57 o
  -8   1   9        2.66       -0.54     10.62 o
  -7   1   9       83.27      114.00      8.46 o
  -6   1   9       91.20      103.39      6.45 o
  -5   1   9      313.59      324.26      6.25 o
  -4   1   9      255.31      255.62      5.62 o
  -3   1   9      553.73      556.17      9.04 o
  -2   1   9     1808.13     1805.24     21.56 o
  -1   1   9      866.57      900.61     15.63 o
   0   1   9      574.77      533.84      8.35 o
   1   1   9      890.57      934.50     13.14 o
   2   1   9     1802.42     1801.96     27.30 o
   3   1   9      553.47      549.29     10.15 o
   4   1   9      258.60      258.58      5.60 o
   5   1   9      310.36      332.58      6.90 o
   6   1   9       89.54       96.14      4.09 o
   7   1   9       83.44       93.11      8.11 o
   8   1   9        2.77       11.63      4.37 o
   9   1   9       48.24       63.84     15.09 o
  -9   2   9       31.96       34.75     16.96 o
  -8   2   9       34.12       30.25      9.03 o
  -7   2   9       10.97       21.76      5.89 o
  -6   2   9       99.25      105.08      5.57 o
  -5   2   9      477.31      486.79     10.36 o
  -4   2   9      122.13      138.01      4.41 o
  -3   2   9       44.65       52.89      2.85 o
  -2   2   9      455.03      503.96      8.80 o
  -1   2   9     2321.25     2365.37     27.51 o
   0   2   9      612.53      689.75     12.75 o
   1   2   9     2276.50     2290.15     27.30 o
   2   2   9      461.85      506.30      8.69 o
   3   2   9       48.39       58.55      3.17 o
   4   2   9      126.23      141.45      5.07 o
   5   2   9      469.01      469.35     10.19 o
   6   2   9       98.82      104.07      5.12 o
   7   2   9        9.87        8.86      4.52 o
   8   2   9       33.63       27.50      5.43 o
   9   2   9       31.77       32.37     13.59 o
  -8   3   9      113.93      121.51     12.13 o
  -7   3   9       32.63       42.66     14.45 o
  -6   3   9      100.25       99.03     12.20 o
  -5   3   9      196.91      200.31      9.42 o
  -4   3   9       61.18       68.26      4.00 o
  -3   3   9        2.71        6.28      1.93 o
  -2   3   9      520.38      509.66     11.07 o
  -1   3   9      127.80      143.72      4.08 o
   0   3   9     1753.65     1703.56     26.40 o
   1   3   9      123.93      131.33      3.58 o
   2   3   9      515.11      504.54      9.87 o
   3   3   9        2.55        5.05      3.01 o
   4   3   9       60.60       59.43      5.62 o
   5   3   9      198.86      205.54      6.78 o
   6   3   9       99.67       89.45      5.24 o
   7   3   9       31.90       33.58     14.63 o
   8   3   9      113.82      113.16      8.05 o
  -8   4   9       40.25       39.89     16.74 o
  -7   4   9      107.66       98.08     18.26 o
  -6   4   9       12.22        6.21      4.32 o
  -5   4   9       62.39       66.64      5.59 o
  -4   4   9       34.70       35.61      3.02 o
  -3   4   9       96.18      100.61      6.27 o
  -2   4   9      620.54      647.98     12.22 o
  -1   4   9       29.59       33.67      3.22 o
   0   4   9     4415.32     4320.84     64.60 o
   1   4   9       30.98       27.73      2.73 o
   2   4   9      616.82      609.64     10.92 o
   3   4   9       93.11      103.33      4.45 o
   4   4   9       33.70       32.77      3.56 o
   5   4   9       60.77       64.77      4.59 o
   6   4   9       11.80       12.03      4.00 o
   7   4   9      108.68      115.90      9.47 o
   8   4   9       39.66       41.73     14.48 o
  -8   5   9       23.99       12.10     15.44 o
  -7   5   9        0.47        5.69     11.97 o
  -6   5   9        3.09        4.16      4.12 o
  -5   5   9      473.70      472.42      9.90 o
  -4   5   9      124.77      121.62      4.87 o
  -3   5   9       11.71       12.01      3.16 o
  -2   5   9      291.57      332.87      8.28 o
  -1   5   9       50.88       48.34      5.52 o
   0   5   9      167.77      163.40      6.88 o
   1   5   9       50.79       55.20      3.42 o
   2   5   9      292.85      319.34      7.80 o
   3   5   9       11.81       13.85      2.47 o
   4   5   9      125.54      125.73      5.53 o
   5   5   9      473.42      452.37     10.51 o
   6   5   9        3.05        4.04      3.91 o
   7   5   9        0.45       -2.77      5.43 o
   8   5   9       23.84       10.72     12.74 o
  -8   6   9       10.57      -12.39     12.39 o
  -7   6   9      162.09      208.62     14.73 o
  -6   6   9        8.92        4.23      4.45 o
  -5   6   9       61.02       53.74      5.60 o
  -4   6   9      145.38      139.49      5.49 o
  -3   6   9       20.03       36.46      6.99 o
  -2   6   9      156.14      160.45      6.20 o
  -1   6   9      168.65      175.27     11.90 o
   0   6   9      525.05      503.14      9.99 o
   1   6   9      168.11      161.67      6.78 o
   2   6   9      154.52      149.84      5.92 o
   3   6   9       19.98       27.63      3.08 o
   4   6   9      146.18      140.54      4.97 o
   5   6   9       61.27       51.38      4.95 o
   6   6   9        9.06        6.42      4.51 o
   7   6   9      161.96      202.62     11.46 o
   8   6   9       10.53        7.23      6.81 o
  -7   7   9       19.24       17.56     14.67 o
  -6   7   9       20.93       19.60      8.24 o
  -5   7   9       53.94       50.33      5.75 o
  -4   7   9      427.17      417.75      9.59 o
  -3   7   9      187.36      195.76      7.47 o
  -2   7   9       47.83       50.09      4.70 o
  -1   7   9       39.07       35.97      5.58 o
   0   7   9      532.40      505.93     10.52 o
   1   7   9       38.92       42.10      4.11 o
   2   7   9       48.11       54.11      3.57 o
   3   7   9      187.28      211.18      6.19 o
   4   7   9      427.75      408.82     10.53 o
   5   7   9       53.80       37.49      5.37 o
   6   7   9       21.09       17.26      5.11 o
   7   7   9       19.22       22.49      7.54 o
  -7   8   9        1.00        6.92     13.31 o
  -6   8   9       18.04       11.60      5.44 o
  -5   8   9        3.69        8.95      5.23 o
  -4   8   9       33.81       45.13      6.32 o
  -3   8   9       68.39       59.79      5.35 o
  -2   8   9       95.30       98.23      6.12 o
  -1   8   9      158.28      163.28      7.22 o
   0   8   9      371.49      401.77     12.42 o
   1   8   9      158.06      155.27      5.64 o
   2   8   9       95.37      106.08      4.99 o
   3   8   9       68.27       59.68      4.66 o
   4   8   9       33.98       38.11      5.75 o
   5   8   9        3.67        1.62      4.72 o
   6   8   9       18.06        8.03      5.19 o
   7   8   9        0.98        3.33     14.42 o
  -6   9   9       24.27       39.45     14.36 o
  -5   9   9       50.79       36.88      6.32 o
  -4   9   9        4.45        2.17      6.24 o
  -3   9   9       14.57       14.22      7.17 o
  -2   9   9      123.47      121.60      6.89 o
  -1   9   9      225.69      230.35     14.67 o
   0   9   9      273.22      274.71      7.64 o
   1   9   9      225.70      244.25     10.34 o
   2   9   9      123.68      124.07      5.97 o
   3   9   9       14.61       12.21      3.79 o
   4   9   9        4.45       -0.47      5.04 o
   5   9   9       50.90       54.06      6.40 o
   6   9   9       24.33       33.90     13.77 o
  -5  10   9       15.83       19.12     13.82 o
  -4  10   9       27.73       27.50     12.09 o
  -3  10   9        8.05        7.35      4.30 o
  -2  10   9      100.05       99.89      5.90 o
  -1  10   9       26.10       35.48      4.73 o
   0  10   9        7.45        8.41      3.95 o
   1  10   9       26.08       29.03      4.23 o
   2  10   9      100.33      101.16      6.04 o
   3  10   9        8.04        6.47      5.32 o
   4  10   9       27.81       34.63      6.31 o
   5  10   9       15.91       19.41      6.05 o
  -4  11   9       31.28       27.30      8.45 o
  -3  11   9       22.24       25.67     11.71 o
  -2  11   9       17.31       19.98      5.17 o
  -1  11   9       50.34       60.80      5.75 o
   0  11   9       51.94       56.65      5.31 o
   1  11   9       50.11       44.93      4.94 o
   2  11   9       17.30       22.69      4.87 o
   3  11   9       22.28       23.15      6.15 o
   4  11   9       31.24       48.31      7.44 o
  -2  12   9        6.80       11.40      4.84 o
  -1  12   9       34.82       54.73      5.78 o
   0  12   9       10.51       17.69      4.96 o
   1  12   9       34.78       39.14      5.18 o
   2  12   9        6.76       17.47      5.99 o
   0   0  10        1.88        0.49      2.17 o
   1   0  10      171.89      155.91      3.65 o
   2   0  10     3010.25     2954.91     34.24 o
   3   0  10      479.82      505.96      8.38 o
   4   0  10      747.74      734.94     10.52 o
   5   0  10       27.96       36.32      2.70 o
   6   0  10      240.40      251.46      7.69 o
   7   0  10       26.95       36.23      3.91 o
   8   0  10       67.70       79.72     13.98 o
   9   0  10        3.01       -7.81      7.81 o
  -9   1  10       22.00       16.93     14.10 o
  -8   1  10       10.65       15.74      9.93 o
  -7   1  10       34.14       41.09      3.57 o
  -6   1  10      250.27      238.09      6.54 o
  -5   1  10       53.80       66.38      4.22 o
  -4   1  10      115.89      107.06      4.36 o
  -3   1  10      550.82      544.11      8.96 o
  -2   1  10      886.01      858.84     12.81 o
  -1   1  10      748.60      759.41      9.96 o
   0   1  10     1028.71     1051.86     14.75 o
   1   1  10      753.49      758.65     13.22 o
   2   1  10      880.75      875.47     14.31 o
   3   1  10      558.03      558.30     10.19 o
   4   1  10      114.61      105.31      4.34 o
   5   1  10       54.59       55.33      3.11 o
   6   1  10      250.76      225.82      5.78 o
   7   1  10       34.69       39.87      4.29 o
   8   1  10       10.77       17.21      9.51 o
   9   1  10       22.44       18.33     12.64 o
  -9   2  10        6.92        0.00     12.86 o
  -8   2  10        0.10       -1.29      8.05 o
  -7   2  10      137.72      152.45     12.28 o
  -6   2  10      404.87      388.63      9.12 o
  -5   2  10      127.86      121.04      6.93 o
  -4   2  10     1007.31     1047.44     16.39 o
  -3   2  10      523.59      496.68      7.03 o
  -2   2  10     1013.35      898.82     13.74 o
  -1   2  10      548.64      599.22      9.81 o
   0   2  10     7367.75     7606.24     94.84 o
   1   2  10      564.43      590.53      8.33 o
   2   2  10      982.51      869.92     13.42 o
   3   2  10      514.02      482.67      8.93 o
   4   2  10      999.74     1035.48     17.82 o
   5   2  10      125.49      116.34      5.16 o
   6   2  10      400.74      380.94      9.27 o
   7   2  10      139.35      146.16      7.84 o
   8   2  10        0.09       -2.25      4.53 o
   9   2  10        7.05        1.33     11.91 o
  -8   3  10        0.41       16.55     10.16 o
  -7   3  10       39.41       56.77      8.94 o
  -6   3  10      210.15      207.61      8.12 o
  -5   3  10      114.55      109.87      4.55 o
  -4   3  10       17.59       16.53      2.44 o
  -3   3  10      145.17      142.25      3.66 o
  -2   3  10     1401.35     1386.31     19.35 o
  -1   3  10      672.46      707.13     14.80 o
   0   3  10     1853.95     1730.10     29.71 o
   1   3  10      677.24      685.69      9.83 o
   2   3  10     1394.33     1373.14     19.91 o
   3   3  10      143.39      135.71      4.79 o
   4   3  10       17.29       14.37      2.91 o
   5   3  10      115.35      111.64      5.33 o
   6   3  10      210.67      205.98      7.23 o
   7   3  10       39.39       40.09      5.92 o
   8   3  10        0.33        2.86      5.25 o
  -8   4  10       15.98        9.50     14.48 o
  -7   4  10       36.93       40.05     15.40 o
  -6   4  10       32.39       46.24      5.41 o
  -5   4  10      207.13      202.35      5.63 o
  -4   4  10      286.28      292.68      6.82 o
  -3   4  10       36.50       43.77      3.63 o
  -2   4  10      391.11      398.69      9.06 o
  -1   4  10      132.55      138.35      5.63 o
   0   4  10     3246.17     3376.49     50.44 o
   1   4  10      127.23      130.77      3.96 o
   2   4  10      385.38      395.36      8.23 o
   3   4  10       36.70       37.57      3.40 o
   4   4  10      283.75      287.90      7.37 o
   5   4  10      204.72      200.14      6.92 o
   6   4  10       32.08       38.28      4.56 o
   7   4  10       37.36       50.38      8.64 o
   8   4  10       15.66       23.20      6.25 o
  -8   5  10        7.52       -5.53     12.86 o
  -7   5  10       62.55       72.04     16.15 o
  -6   5  10      190.74      198.20      9.37 o
  -5   5  10      157.92      156.62      5.74 o
  -4   5  10       53.38       56.35      3.84 o
  -3   5  10      119.86      135.72      5.66 o
  -2   5  10      278.58      265.27      7.56 o
  -1   5  10      162.00      153.29      5.69 o
   0   5  10        6.76        6.72      2.99 o
   1   5  10      161.03      153.40      8.59 o
   2   5  10      279.31      274.59      7.20 o
   3   5  10      119.51      121.63      4.90 o
   4   5  10       53.33       49.34      5.40 o
   5   5  10      158.63      166.04      6.70 o
   6   5  10      191.06      195.57     12.45 o
   7   5  10       62.17       71.50      7.81 o
   8   5  10        7.67        1.97      6.30 o
  -7   6  10       20.20       30.16      7.77 o
  -6   6  10       10.33        1.83      6.55 o
  -5   6  10      140.38      127.20     11.02 o
  -4   6  10       43.83       47.10      4.04 o
  -3   6  10       70.16       69.45     10.59 o
  -2   6  10      485.11      483.12     11.11 o
  -1   6  10      294.03      279.76     13.54 o
   0   6  10     1339.64     1218.00     18.76 o
   1   6  10      293.17      278.88      7.04 o
   2   6  10      484.49      488.12      9.11 o
   3   6  10       69.32       71.35      3.79 o
   4   6  10       43.75       45.08      4.67 o
   5   6  10      140.20      130.47      6.31 o
   6   6  10       10.44        4.61      4.51 o
   7   6  10       20.43       15.63      7.34 o
  -7   7  10       19.68        6.26     14.32 o
  -6   7  10      112.13      108.51     13.51 o
  -5   7  10       17.69       14.31      5.02 o
  -4   7  10        8.02        5.03      3.46 o
  -3   7  10       88.64       96.66      7.89 o
  -2   7  10      144.03      144.76      6.60 o
  -1   7  10      346.75      363.66     12.28 o
   0   7  10       28.96       42.01      4.18 o
   1   7  10      346.35      377.11      9.00 o
   2   7  10      144.38      143.89      4.82 o
   3   7  10       88.82       86.04      4.40 o
   4   7  10        7.95        9.57      4.12 o
   5   7  10       17.47        7.52      4.77 o
   6   7  10      112.24      121.54     10.31 o
   7   7  10       19.74       26.89      7.55 o
  -6   8  10       46.27       64.29      6.84 o
  -5   8  10       39.27       44.58      6.55 o
  -4   8  10      105.15      103.19      6.21 o
  -3   8  10       43.40       46.29      5.01 o
  -2   8  10       68.92       63.44      5.53 o
  -1   8  10       69.27       72.15      5.66 o
   0   8  10      475.46      445.05     10.41 o
   1   8  10       68.92       69.93      4.49 o
   2   8  10       68.95       61.47      4.06 o
   3   8  10       43.53       45.49      4.07 o
   4   8  10      105.04      100.41      6.82 o
   5   8  10       39.35       37.14      6.95 o
   6   8  10       46.33       50.29      6.32 o
  -6   9  10       19.97       33.16     15.63 o
  -5   9  10        5.10       -2.38      5.17 o
  -4   9  10       26.59       37.10      7.45 o
  -3   9  10       67.53       64.92      5.89 o
  -2   9  10       20.82       26.76      5.05 o
  -1   9  10      113.68      111.70      6.83 o
   0   9  10        0.09       -1.07      3.49 o
   1   9  10      113.66      123.88      5.76 o
   2   9  10       20.83       26.43      3.77 o
   3   9  10       67.49       59.76      6.39 o
   4   9  10       26.57       30.80      5.57 o
   5   9  10        5.11        1.64      8.44 o
   6   9  10       19.99       18.37      5.86 o
  -5  10  10        7.02        6.04      8.59 o
  -4  10  10       14.41       16.20     11.42 o
  -3  10  10       32.33       47.85      5.68 o
  -2  10  10       58.59       61.00      7.66 o
  -1  10  10        6.72        0.97      4.09 o
   0  10  10       87.22      100.27      5.91 o
   1  10  10        6.75       11.53      3.82 o
   2  10  10       58.40       63.84      5.40 o
   3  10  10       32.37       31.03      6.02 o
   4  10  10       14.54        6.93      5.71 o
   5  10  10        7.02       -0.16      5.69 o
  -4  11  10        2.28       -5.94      5.94 o
  -3  11  10       43.85       55.37      5.55 o
  -2  11  10       18.41       26.84      5.02 o
  -1  11  10        5.98        3.34      4.41 o
   0  11  10       30.95       32.40      6.04 o
   1  11  10        5.97       10.89      4.30 o
   2  11  10       18.44       31.08      5.07 o
   3  11  10       43.71       54.90      7.29 o
   4  11  10        2.31        0.64      5.91 o
  -1  12  10       16.88       22.21      5.20 o
   0  12  10        3.26        3.81      4.74 o
   1  12  10       16.89       16.62      6.49 o
   1   0  11       17.50       17.73      1.74 o
   2   0  11      905.70      813.91     10.66 o
   3   0  11       42.78       32.69      2.42 o
   4   0  11      267.52      269.09      5.99 o
   5   0  11        6.28        4.06      2.26 o
   6   0  11      131.46      112.25      4.23 o
   7   0  11       21.62       19.83      3.65 o
   8   0  11        0.16       -9.34      9.34 o
   9   0  11        3.56       30.68     15.79 o
  -9   1  11        4.86      -12.23     12.23 o
  -8   1  11       56.40       68.66     17.95 o
  -7   1  11        7.04       12.34      3.22 o
  -6   1  11       33.55       33.56      3.74 o
  -5   1  11        4.51        1.21      2.20 o
  -4   1  11      453.01      439.61      9.24 o
  -3   1  11      473.87      493.91      8.28 o
  -2   1  11       99.53      120.11      3.75 o
  -1   1  11     1947.11     1986.66     23.59 o
   0   1  11       19.76       17.25      2.48 o
   1   1  11     1954.47     2011.64     36.71 o
   2   1  11      101.39      118.18      4.15 o
   3   1  11      474.16      495.32      9.47 o
   4   1  11      446.93      422.42      8.94 o
   5   1  11        4.10        3.85      2.67 o
   6   1  11       33.75       35.92      3.78 o
   7   1  11        7.14        5.34      3.65 o
   8   1  11       56.06       69.46     10.83 o
  -8   2  11       37.52       45.48     17.15 o
  -7   2  11       11.26        9.23      3.69 o
  -6   2  11       75.35       72.88      5.48 o
  -5   2  11      344.73      339.15      6.94 o
  -4   2  11       66.57       69.30      3.30 o
  -3   2  11     1328.32     1374.36     16.11 o
  -2   2  11     1037.29     1081.42     16.30 o
  -1   2  11      880.61      927.64     16.50 o
   0   2  11      286.66      323.57      6.48 o
   1   2  11      913.28      965.01     13.78 o
   2   2  11     1051.37     1078.34     16.00 o
   3   2  11     1329.41     1364.08     19.86 o
   4   2  11       65.62       69.26      4.87 o
   5   2  11      352.42      347.52     14.29 o
   6   2  11       74.41       71.73      6.58 o
   7   2  11       11.99       19.22      4.62 o
   8   2  11       37.98       40.34      5.86 o
  -8   3  11      113.72      122.03     20.58 o
  -7   3  11      198.63      194.09      7.17 o
  -6   3  11       69.25       87.14      5.94 o
  -5   3  11      206.07      197.43      6.01 o
  -4   3  11       64.37       64.14      3.27 o
  -3   3  11      890.98      861.02     11.07 o
  -2   3  11      102.54      110.08      3.74 o
  -1   3  11      264.36      271.53      5.89 o
   0   3  11        4.56       10.75      2.40 o
   1   3  11      267.41      263.98      5.25 o
   2   3  11      102.76       98.83      4.36 o
   3   3  11      897.87      874.37     14.11 o
   4   3  11       64.46       57.79      3.09 o
   5   3  11      209.96      206.89      8.52 o
   6   3  11       68.97       74.24      5.01 o
   7   3  11      196.46      204.49      9.53 o
   8   3  11      113.03      109.25     11.12 o
  -8   4  11       23.77       26.71     16.17 o
  -7   4  11       81.14       69.70      5.88 o
  -6   4  11       36.95       40.25      5.40 o
  -5   4  11      187.81      194.53      5.70 o
  -4   4  11       71.07       88.36      4.15 o
  -3   4  11      395.58      399.56      9.34 o
  -2   4  11      229.15      242.32      5.81 o
  -1   4  11      447.22      454.62      9.81 o
   0   4  11     1089.95     1140.50     19.21 o
   1   4  11      441.40      464.88      7.81 o
   2   4  11      230.29      235.76      6.46 o
   3   4  11      396.80      396.10      8.69 o
   4   4  11       73.11       87.18      5.76 o
   5   4  11      190.72      189.49      6.84 o
   6   4  11       37.80       29.73      4.57 o
   7   4  11       80.82       57.67      8.31 o
   8   4  11       23.93       26.07      9.72 o
  -8   5  11       58.07       70.61     18.52 o
  -7   5  11       33.61       36.88      5.85 o
  -6   5  11        1.32        5.41      4.17 o
  -5   5  11      112.45       98.89      6.21 o
  -4   5  11      119.18      137.17      5.35 o
  -3   5  11      507.90      514.34     11.38 o
  -2   5  11      132.98      112.73      5.62 o
  -1   5  11       20.60       24.63      3.36 o
   0   5  11      174.11      193.03      7.65 o
   1   5  11       20.80       28.82      2.83 o
   2   5  11      133.51      113.30      5.22 o
   3   5  11      508.78      518.46     10.58 o
   4   5  11      119.59      110.05      6.89 o
   5   5  11      111.84      101.45      5.62 o
   6   5  11        1.37        2.02      5.72 o
   7   5  11       33.41       35.58      8.27 o
   8   5  11       57.85       67.72      8.35 o
  -7   6  11        9.97        0.84      8.29 o
  -6   6  11        1.65        0.57      4.47 o
  -5   6  11        2.06        1.62      6.30 o
  -4   6  11       94.12       88.04      4.83 o
  -3   6  11        7.34        5.94      3.52 o
  -2   6  11      567.59      563.56     12.37 o
  -1   6  11      167.05      173.59      6.56 o
   0   6  11      220.53      201.43      9.98 o
   1   6  11      167.32      167.26      5.87 o
   2   6  11      567.25      552.48     10.06 o
   3   6  11        7.40        3.06      2.67 o
   4   6  11       94.56       80.25      5.31 o
   5   6  11        2.08       -0.62      4.09 o
   6   6  11        1.68        2.18      4.34 o
   7   6  11        9.97        4.00      6.14 o
  -7   7  11       18.71       31.61      7.61 o
  -6   7  11       11.85       11.55      9.06 o
  -5   7  11       15.42        9.20      4.98 o
  -4   7  11      345.38      346.84      8.81 o
  -3   7  11      397.95      408.01     10.95 o
  -2   7  11      240.23      244.77     10.03 o
  -1   7  11       72.10       61.00      7.51 o
   0   7  11        0.01        4.70      3.75 o
   1   7  11       72.12       71.16      4.72 o
   2   7  11      239.97      229.36      6.75 o
   3   7  11      397.58      424.25      8.83 o
   4   7  11      345.93      329.89     12.47 o
   5   7  11       15.48       19.46      4.94 o
   6   7  11       11.84       14.97      5.11 o
   7   7  11       18.81       19.80      7.80 o
  -6   8  11       21.50       27.14      6.20 o
  -5   8  11       15.61       19.10      5.51 o
  -4   8  11       37.00       31.25      4.83 o
  -3   8  11       67.62       74.17      7.70 o
  -2   8  11      157.85      153.18      7.54 o
  -1   8  11       22.23       13.76      4.20 o
   0   8  11      370.10      335.94     10.06 o
   1   8  11       22.18       19.40      4.14 o
   2   8  11      157.81      150.08      6.79 o
   3   8  11       67.55       72.97      9.23 o
   4   8  11       36.98       27.38      5.34 o
   5   8  11       15.53       12.59      5.24 o
   6   8  11       21.44       11.94      5.48 o
  -6   9  11        6.37        1.88     12.28 o
  -5   9  11       32.69       18.26      6.15 o
  -4   9  11       61.56       61.34      8.17 o
  -3   9  11        7.62        6.34      4.43 o
  -2   9  11       49.13       54.60      8.46 o
  -1   9  11      137.70      142.20      7.30 o
   0   9  11       10.88        4.88      4.20 o
   1   9  11      137.61      155.08      6.12 o
   2   9  11       49.28       56.46      5.23 o
   3   9  11        7.57        5.06      4.93 o
   4   9  11       61.54       63.55      6.70 o
   5   9  11       32.67       32.59      6.12 o
   6   9  11        6.36        2.08      5.66 o
  -5  10  11       13.34        4.37      7.38 o
  -4  10  11        6.60       16.64      7.38 o
  -3  10  11        2.91       14.41      5.09 o
  -2  10  11        3.47       -3.27      5.62 o
  -1  10  11       17.28       18.32      4.50 o
   0  10  11       63.17       69.47      5.48 o
   1  10  11       17.23       13.47      4.06 o
   2  10  11        3.44        0.13      4.22 o
   3  10  11        2.91       -2.71      5.09 o
   4  10  11        6.61        4.86      6.63 o
   5  10  11       13.37        1.82      5.84 o
  -3  11  11       19.04       26.52      5.04 o
  -2  11  11       18.39        9.61      4.69 o
  -1  11  11       33.36       42.58      5.99 o
   0  11  11        1.11        5.08      4.43 o
   1  11  11       33.23       40.33      4.79 o
   2  11  11       18.41       25.15      6.10 o
   3  11  11       19.14       19.92      6.48 o
  -1  12  11       29.99       27.59      5.47 o
   0  12  11       17.63       22.35      5.22 o
   1  12  11       30.00       25.96      5.91 o
   0   0  12    13296.35    13584.67    249.73 o
   1   0  12       85.00       97.30      3.22 o
   2   0  12      608.48      589.15      9.46 o
   3   0  12      150.79      140.80      4.06 o
   4   0  12       64.04       58.21      2.67 o
   5   0  12       26.52       31.88      2.71 o
   6   0  12      764.57      705.68     11.94 o
   7   0  12       84.78       92.56      6.11 o
   8   0  12       11.03       10.32     10.20 o
  -8   1  12       13.50       24.08     14.20 o
  -7   1  12      138.96      133.01      6.35 o
  -6   1  12       33.07       42.91      3.96 o
  -5   1  12       56.13       58.24      3.17 o
  -4   1  12      397.31      427.39      7.28 o
  -3   1  12       74.62       81.93      4.19 o
  -2   1  12      496.37      421.98      7.73 o
  -1   1  12      160.73      176.75      3.91 o
   0   1  12      292.51      338.76      9.70 o
   1   1  12      159.15      174.90      4.52 o
   2   1  12      505.49      441.26      8.58 o
   3   1  12       74.30       80.57      4.64 o
   4   1  12      388.42      424.81      8.92 o
   5   1  12       58.94       72.74      3.86 o
   6   1  12       31.25       38.06      3.83 o
   7   1  12      137.50      152.51      7.42 o
   8   1  12       13.62       24.94      6.54 o
  -8   2  12       61.64       52.41     16.74 o
  -7   2  12       33.12       41.20      5.93 o
  -6   2  12      114.77      131.10      5.40 o
  -5   2  12      176.22      192.40      9.03 o
  -4   2  12       38.62       41.86      2.86 o
  -3   2  12       82.20       88.31      3.48 o
  -2   2  12     1110.42     1079.44     16.46 o
  -1   2  12      793.66      787.42     10.99 o
   0   2  12      628.29      721.98     11.30 o
   1   2  12      776.74      782.25     11.84 o
   2   2  12     1114.86     1071.95     16.08 o
   3   2  12       78.86       79.89      4.03 o
   4   2  12       42.98       51.21      4.14 o
   5   2  12      176.85      194.18     10.58 o
   6   2  12      117.85      122.91      5.65 o
   7   2  12       32.49       24.53      5.05 o
   8   2  12       61.24       68.00      8.75 o
  -8   3  12       17.93       40.59     16.01 o
  -7   3  12        6.97        4.43      5.24 o
  -6   3  12      151.23      147.27      9.88 o
  -5   3  12      323.63      324.60      9.58 o
  -4   3  12      156.98      166.95      4.48 o
  -3   3  12      809.69      757.91      9.97 o
  -2   3  12      497.37      484.27     12.09 o
  -1   3  12      696.46      689.87     15.75 o
   0   3  12     1541.90     1593.40     22.24 o
   1   3  12      700.03      690.71      9.99 o
   2   3  12      493.62      478.85      9.21 o
   3   3  12      805.35      739.24     12.75 o
   4   3  12      153.73      154.65      6.25 o
   5   3  12      323.72      326.94      8.80 o
   6   3  12      148.08      150.40      7.56 o
   7   3  12        7.19       11.58      4.96 o
   8   3  12       18.30        6.41      5.52 o
  -8   4  12        1.12        6.16     14.29 o
  -7   4  12       60.22       68.26      8.77 o
  -6   4  12      193.79      182.78     27.05 o
  -5   4  12      209.01      221.42      6.12 o
  -4   4  12       18.68       13.53      3.11 o
  -3   4  12      109.42      117.18      4.49 o
  -2   4  12      209.16      231.62      5.83 o
  -1   4  12      152.17      140.46      5.60 o
   0   4  12      536.08      593.62     11.60 o
   1   4  12      154.61      146.71      4.31 o
   2   4  12      212.78      221.67      6.19 o
   3   4  12      110.85      113.46      8.72 o
   4   4  12       18.28       14.60      3.59 o
   5   4  12      209.21      218.66      9.05 o
   6   4  12      194.21      184.67      7.36 o
   7   4  12       60.44       57.00      6.87 o
   8   4  12        1.16        8.31      8.19 o
  -8   5  12        3.15       -6.42     14.52 o
  -7   5  12       14.60       15.98      5.68 o
  -6   5  12       88.57       85.26      8.60 o
  -5   5  12      185.52      178.12      6.12 o
  -4   5  12      260.16      244.11      6.96 o
  -3   5  12       96.44      104.88      6.45 o
  -2   5  12      128.94      132.34      7.03 o
  -1   5  12       63.22       68.90      4.27 o
   0   5  12       50.88       66.90      4.35 o
   1   5  12       64.12       62.67      3.47 o
   2   5  12      127.90      142.63      8.33 o
   3   5  12       96.20       96.11      4.95 o
   4   5  12      260.64      252.83      6.62 o
   5   5  12      185.39      177.37      6.97 o
   6   5  12       87.59       80.46      6.05 o
   7   5  12       14.33       22.27      6.25 o
   8   5  12        3.14       -2.07      6.32 o
  -7   6  12       57.23       59.06     11.47 o
  -6   6  12      150.18      167.22      8.35 o
  -5   6  12      345.30      343.41     20.12 o
  -4   6  12       63.22       72.03      4.74 o
  -3   6  12       92.71       93.24      5.46 o
  -2   6  12      554.84      511.58     11.71 o
  -1   6  12      200.39      213.95      7.52 o
   0   6  12      368.66      410.41     10.37 o
   1   6  12      200.99      212.45      6.01 o
   2   6  12      554.90      492.49      9.35 o
   3   6  12       92.98       89.79      5.36 o
   4   6  12       63.22       56.95      5.59 o
   5   6  12      345.81      333.00      9.48 o
   6   6  12      150.19      140.82     10.83 o
   7   6  12       57.29       42.19      7.71 o
  -7   7  12        0.07       -5.14      6.17 o
  -6   7  12       65.18       70.46      6.64 o
  -5   7  12       79.18       65.19      6.40 o
  -4   7  12       30.36       35.27      4.18 o
  -3   7  12      120.37      129.99      6.63 o
  -2   7  12      480.18      444.70     11.73 o
  -1   7  12      128.30      123.01      6.19 o
   0   7  12     1019.50      974.12     29.25 o
   1   7  12      128.13      122.22      6.52 o
   2   7  12      479.70      450.05      9.42 o
   3   7  12      120.63      127.07      5.27 o
   4   7  12       30.37       28.78      4.85 o
   5   7  12       79.07       68.08      6.11 o
   6   7  12       65.12       60.31      6.29 o
   7   7  12        0.08        0.90      6.76 o
  -6   8  12       35.34       35.93      7.65 o
  -5   8  12       25.51       25.76      5.77 o
  -4   8  12       46.60       55.78      7.40 o
  -3   8  12      352.73      341.53     10.38 o
  -2   8  12       99.46       97.71      8.31 o
  -1   8  12       88.67       95.74      6.19 o
   0   8  12        2.71        8.00      4.33 o
   1   8  12       88.85       92.00      5.37 o
   2   8  12       99.30       92.11      4.62 o
   3   8  12      353.08      348.90      8.45 o
   4   8  12       46.50       51.74      6.69 o
   5   8  12       25.43       19.66      5.51 o
   6   8  12       35.33       35.30      6.23 o
  -5   9  12        3.36        1.29      5.46 o
  -4   9  12       12.13        9.53      7.09 o
  -3   9  12       20.36       12.06      4.61 o
  -2   9  12       10.06        8.16      4.63 o
  -1   9  12       58.55       57.37      5.84 o
   0   9  12        0.47       -0.44      6.48 o
   1   9  12       58.69       71.90      4.75 o
   2   9  12       10.06       11.81      3.73 o
   3   9  12       20.37       17.35      5.58 o
   4   9  12       12.08        7.94      5.44 o
   5   9  12        3.34       -0.42      8.17 o
  -4  10  12       31.37       44.70      9.40 o
  -3  10  12        5.17        5.34      4.76 o
  -2  10  12       60.10       57.08      6.17 o
  -1  10  12       23.49       22.12      6.28 o
   0  10  12        0.26        3.67      4.13 o
   1  10  12       23.45       31.89      4.62 o
   2  10  12       60.06       58.00      5.21 o
   3  10  12        5.17       -4.24      5.37 o
   4  10  12       31.52       36.43      6.55 o
  -3  11  12       36.19       47.47      7.25 o
  -2  11  12       15.34       17.28      4.96 o
  -1  11  12       22.41       22.27      4.95 o
   0  11  12       18.05       16.82      4.77 o
   1  11  12       22.33       15.49      4.54 o
   2  11  12       15.30       19.59      6.14 o
   3  11  12       36.07       44.81      7.18 o
   0  12  12        4.30       16.61     10.35 o
   1   0  13      215.09      208.26      4.73 o
   2   0  13      488.06      526.53      9.68 o
   3   0  13      920.19      868.60     13.23 o
   4   0  13        0.25       -1.65      2.24 o
   5   0  13       75.12       63.79      3.24 o
   6   0  13      265.35      277.04      6.73 o
   7   0  13       39.26       37.47      6.05 o
  -8   1  13       15.10       11.05     13.78 o
  -7   1  13       19.08       23.83      4.24 o
  -6   1  13      124.30      113.49      5.34 o
  -5   1  13       20.81       20.01      2.67 o
  -4   1  13      108.94      118.45      4.06 o
  -3   1  13      206.64      194.61      6.14 o
  -2   1  13      684.14      691.32     11.17 o
  -1   1  13      755.63      767.81     10.71 o
   0   1  13      295.93      302.27      6.99 o
   1   1  13      732.25      717.52     12.70 o
   2   1  13      676.41      709.01     15.20 o
   3   1  13      208.55      193.02      6.11 o
   4   1  13      112.91      123.99      9.95 o
   5   1  13       23.32       23.31      3.20 o
   6   1  13      125.57      113.65      6.11 o
   7   1  13       20.40       19.45      5.48 o
   8   1  13       15.41       16.49      9.00 o
  -8   2  13       21.80       18.74     14.52 o
  -7   2  13       10.63       -3.86      8.24 o
  -6   2  13      161.80      158.02      5.85 o
  -5   2  13      539.74      526.44     10.45 o
  -4   2  13       33.85       40.41      3.15 o
  -3   2  13        7.41        6.15      2.02 o
  -2   2  13      724.63      740.72     12.56 o
  -1   2  13      237.49      231.18      4.99 o
   0   2  13     3164.08     3306.87     42.98 o
   1   2  13      225.83      210.84      4.90 o
   2   2  13      735.38      760.95     12.31 o
   3   2  13        7.12        0.40      2.64 o
   4   2  13       32.78       31.05      3.39 o
   5   2  13      536.15      522.04     11.22 o
   6   2  13      162.87      145.86      6.25 o
   7   2  13        9.95        6.41      4.64 o
   8   2  13       21.88       24.84     12.63 o
  -8   3  13       44.81       38.40     15.85 o
  -7   3  13      120.64      102.87      8.19 o
  -6   3  13        2.30        3.67      4.70 o
  -5   3  13       18.95       14.75      2.96 o
  -4   3  13     1013.03     1028.16     14.91 o
  -3   3  13      284.18      297.44      7.94 o
  -2   3  13       58.60       57.97      3.99 o
  -1   3  13      345.46      388.87      8.92 o
   0   3  13     2199.59     2323.43     31.25 o
   1   3  13      343.54      383.97      7.38 o
   2   3  13       60.85       59.24      4.03 o
   3   3  13      282.69      279.93      7.83 o
   4   3  13     1013.46     1018.09     16.70 o
   5   3  13       17.61       13.98      3.79 o
   6   3  13        2.09        2.50      3.71 o
   7   3  13      123.08      107.83      7.74 o
   8   3  13       45.11       40.03     14.36 o
  -8   4  13        3.06       12.90     13.69 o
  -7   4  13       33.93       39.38      6.10 o
  -6   4  13       69.68       72.18      8.85 o
  -5   4  13      319.01      291.22      7.49 o
  -4   4  13      227.00      247.57      6.70 o
  -3   4  13       31.82       35.31      3.05 o
  -2   4  13        6.69        5.86      2.54 o
  -1   4  13       88.37       90.56      4.83 o
   0   4  13      129.69      126.66      4.67 o
   1   4  13       89.21       82.99      3.50 o
   2   4  13        6.55        2.36      2.78 o
   3   4  13       32.85       31.70      3.74 o
   4   4  13      225.51      235.71      7.82 o
   5   4  13      316.85      295.33      8.22 o
   6   4  13       69.45       72.91      6.29 o
   7   4  13       33.86       35.23      9.12 o
   8   4  13        3.15        4.94      6.37 o
  -8   5  13       20.24       25.12     16.55 o
  -7   5  13       38.10       39.74      6.49 o
  -6   5  13       11.95        7.92      4.68 o
  -5   5  13       68.57       70.11      5.02 o
  -4   5  13      757.23      705.33     14.21 o
  -3   5  13      177.96      169.17      7.02 o
  -2   5  13       39.12       46.41      4.38 o
  -1   5  13      153.22      138.46      8.75 o
   0   5  13       88.35      100.00      7.28 o
   1   5  13      153.26      146.40      4.71 o
   2   5  13       39.18       43.30      3.97 o
   3   5  13      176.58      176.29     10.11 o
   4   5  13      755.67      724.42     16.96 o
   5   5  13       69.41       69.08      5.17 o
   6   5  13       11.90       10.00      4.49 o
   7   5  13       38.43       28.42     10.50 o
   8   5  13       20.35       26.33      7.07 o
  -7   6  13       31.81       34.52      7.88 o
  -6   6  13        7.33        0.46      5.80 o
  -5   6  13       35.90       52.20      5.84 o
  -4   6  13      165.88      166.98      8.70 o
  -3   6  13      154.33      169.76      7.25 o
  -2   6  13      321.02      335.74      9.55 o
  -1   6  13      183.06      177.97      7.10 o
   0   6  13      117.06      105.39      5.54 o
   1   6  13      183.31      178.92      6.06 o
   2   6  13      320.63      337.51      7.80 o
   3   6  13      154.58      181.79      9.68 o
   4   6  13      165.07      147.14      6.73 o
   5   6  13       35.79       36.95      5.24 o
   6   6  13        7.35        1.59      4.38 o
   7   6  13       31.71       34.12      7.19 o
  -7   7  13        2.57        2.54      6.58 o
  -6   7  13       16.97        7.55      7.19 o
  -5   7  13       19.55       19.59      5.19 o
  -4   7  13      444.50      426.87     10.12 o
  -3   7  13       55.93       50.75      9.95 o
  -2   7  13       76.27       71.73      5.64 o
  -1   7  13       69.67       80.61      9.09 o
   0   7  13       76.00       65.40      5.18 o
   1   7  13       69.62       86.04      4.73 o
   2   7  13       76.33       75.22      5.85 o
   3   7  13       55.88       50.82      4.18 o
   4   7  13      444.68      423.51     17.50 o
   5   7  13       19.64       26.17      5.13 o
   6   7  13       16.96       17.91      5.27 o
   7   7  13        2.59       -0.77      6.74 o
  -6   8  13        8.65        6.31      7.18 o
  -5   8  13       31.33       28.05      6.08 o
  -4   8  13       55.62       55.63      6.03 o
  -3   8  13      124.98      137.74      7.63 o
  -2   8  13       18.93       19.22      4.75 o
  -1   8  13      244.38      254.46      9.11 o
   0   8  13       59.23       55.27      5.36 o
   1   8  13      244.80      255.21      8.31 o
   2   8  13       18.92       12.64      4.11 o
   3   8  13      124.77      142.01      5.84 o
   4   8  13       55.61       61.36      9.50 o
   5   8  13       31.31       35.79      5.97 o
   6   8  13        8.58       15.36      5.60 o
  -5   9  13       43.20       52.58      8.49 o
  -4   9  13       25.21       26.67      7.39 o
  -3   9  13       19.41       28.57      5.06 o
  -2   9  13       35.20       48.01      5.70 o
  -1   9  13       39.28       33.75      5.23 o
   0   9  13       34.98       22.06      4.99 o
   1   9  13       39.30       30.21      8.60 o
   2   9  13       35.19       45.51      4.44 o
   3   9  13       19.28       21.61      5.76 o
   4   9  13       25.13       23.21      5.91 o
   5   9  13       43.08       52.65      6.62 o
  -4  10  13        2.21        2.18      7.30 o
  -3  10  13       19.42       14.76      5.18 o
  -2  10  13       10.95       12.63      8.91 o
  -1  10  13       39.40       38.02      7.21 o
   0  10  13        4.47       -3.68      4.04 o
   1  10  13       39.42       41.57      4.74 o
   2  10  13       10.86        3.53      4.12 o
   3  10  13       19.44       18.24      6.13 o
   4  10  13        2.20       -1.80      5.92 o
  -3  11  13        3.56       11.22      7.97 o
  -2  11  13       19.91       10.93      4.86 o
  -1  11  13        9.52       14.21      4.91 o
   0  11  13       11.50        3.04      5.19 o
   1  11  13        9.51        9.85      4.53 o
   2  11  13       19.91       23.34      6.55 o
   3  11  13        3.58       20.75      7.77 o
   0   0  14     1222.62     1249.29     25.06 o
   1   0  14       12.35       18.57      3.05 o
   2   0  14     1878.49     1894.61     30.23 o
   3   0  14        0.15        0.79      2.48 o
   4   0  14       78.91       84.29      4.05 o
   5   0  14        0.03       -2.62      2.62 o
   6   0  14        1.03        7.22      2.97 o
   7   0  14      141.79      119.34      9.05 o
  -8   1  14        2.54        2.29     13.31 o
  -7   1  14      206.22      195.34      8.93 o
  -6   1  14      338.49      330.35      8.53 o
  -5   1  14      334.04      304.69      6.22 o
  -4   1  14      115.31      128.20      3.50 o
  -3   1  14       33.65       36.68      3.56 o
  -2   1  14     2872.77     2784.13     37.00 o
  -1   1  14      285.58      284.39      7.38 o
   0   1  14     1213.88     1131.25     18.75 o
   1   1  14      280.85      294.36     13.24 o
   2   1  14     2884.64     2820.07     77.67 o
   3   1  14       34.66       42.33      3.19 o
   4   1  14      121.81      124.75      5.55 o
   5   1  14      329.61      305.30      7.43 o
   6   1  14      341.34      318.39      8.46 o
   7   1  14      205.73      191.47      8.64 o
   8   1  14        2.84       10.45      5.59 o
  -8   2  14        0.49        3.18     12.07 o
  -7   2  14       21.27       15.09     11.37 o
  -6   2  14       51.02       44.16      4.87 o
  -5   2  14       93.09       96.27      4.06 o
  -4   2  14       68.50       53.87      4.04 o
  -3   2  14      367.33      367.50      8.17 o
  -2   2  14        3.06        0.36      2.27 o
  -1   2  14      227.53      250.57      5.61 o
   0   2  14      367.51      362.77      7.33 o
   1   2  14      230.00      241.58      6.44 o
   2   2  14        3.53        8.72      3.48 o
   3   2  14      363.66      371.17     16.99 o
   4   2  14       68.60       59.23      4.24 o
   5   2  14       93.61       90.11      4.99 o
   6   2  14       50.01       41.75      4.46 o
   7   2  14       21.19       26.43      6.07 o
   8   2  14        0.43        6.26      6.19 o
  -8   3  14        9.56       14.71     15.28 o
  -7   3  14       48.81       44.89      6.11 o
  -6   3  14      379.32      325.53     12.00 o
  -5   3  14       53.17       60.21      3.67 o
  -4   3  14      108.85      115.75      4.51 o
  -3   3  14       54.98       71.94      4.84 o
  -2   3  14      428.44      465.49     10.47 o
  -1   3  14      491.81      526.38     10.19 o
   0   3  14     1542.73     1611.48     22.73 o
   1   3  14      494.20      514.83      9.12 o
   2   3  14      437.58      477.03     15.91 o
   3   3  14       57.41       65.63      5.68 o
   4   3  14      112.19      123.30      5.69 o
   5   3  14       54.33       59.00      4.64 o
   6   3  14      383.80      353.71     10.21 o
   7   3  14       48.01       53.49     15.12 o
   8   3  14        9.73       13.31     11.97 o
  -8   4  14       18.63       22.71     16.20 o
  -7   4  14       58.87       67.05     11.18 o
  -6   4  14      162.57      151.90      8.87 o
  -5   4  14       87.42       81.22      4.68 o
  -4   4  14      311.28      318.79      7.69 o
  -3   4  14       54.63       65.28      4.90 o
  -2   4  14      213.26      211.82      6.98 o
  -1   4  14        2.15        1.09      3.62 o
   0   4  14        4.91        8.20      2.64 o
   1   4  14        2.35        2.51      2.52 o
   2   4  14      211.60      200.10      6.43 o
   3   4  14       52.95       47.80      4.08 o
   4   4  14      313.84      325.91      8.54 o
   5   4  14       87.75       95.58      5.68 o
   6   4  14      161.52      153.49      7.12 o
   7   4  14       59.03       66.51      7.11 o
   8   4  14       18.31       18.64      6.63 o
  -7   5  14        8.21        4.16      5.91 o
  -6   5  14        2.93        4.63      5.62 o
  -5   5  14       88.38       95.81      5.89 o
  -4   5  14       15.88       18.98      3.76 o
  -3   5  14      116.59      119.86      7.99 o
  -2   5  14      288.18      306.04      8.70 o
  -1   5  14      129.48      122.00      5.58 o
   0   5  14      863.20      925.55     15.13 o
   1   5  14      129.98      127.30      4.56 o
   2   5  14      289.18      298.40     12.35 o
   3   5  14      117.41      121.46      5.50 o
   4   5  14       16.22       22.50      4.34 o
   5   5  14       89.39       76.90      5.33 o
   6   5  14        2.85        2.31      4.46 o
   7   5  14        8.14        9.93      6.25 o
  -7   6  14       11.54        8.02      6.62 o
  -6   6  14       26.65       20.79     10.12 o
  -5   6  14      116.12      104.95      6.98 o
  -4   6  14      123.96      114.30      9.17 o
  -3   6  14      221.87      232.04     14.23 o
  -2   6  14      154.06      164.62      7.08 o
  -1   6  14       92.54       88.80      5.74 o
   0   6  14       47.32       57.51      4.86 o
   1   6  14       92.09       91.97      4.38 o
   2   6  14      154.16      162.89      5.64 o
   3   6  14      222.60      215.91      7.83 o
   4   6  14      123.73      105.20      6.08 o
   5   6  14      116.42      103.43      6.68 o
   6   6  14       26.61       20.52      5.27 o
   7   6  14       11.50       14.38     16.28 o
  -6   7  14        4.52       -4.71      6.29 o
  -5   7  14        2.24       -3.22      4.77 o
  -4   7  14      124.55      108.53      5.77 o
  -3   7  14       11.32       17.51      4.67 o
  -2   7  14       94.64      107.60      6.33 o
  -1   7  14       23.12       12.42      4.34 o
   0   7  14      323.45      323.93      9.72 o
   1   7  14       23.35       24.07      3.77 o
   2   7  14       94.48      112.24      5.27 o
   3   7  14       11.27       14.87      4.90 o
   4   7  14      124.49      100.84      7.34 o
   5   7  14        2.30       -1.12      4.52 o
   6   7  14        4.55       -0.31      4.97 o
  -6   8  14        9.41        4.74      7.25 o
  -5   8  14       28.88       26.75      7.30 o
  -4   8  14       31.99       16.84      4.97 o
  -3   8  14      301.91      329.54     11.41 o
  -2   8  14      134.13      145.62      7.40 o
  -1   8  14       11.15       11.32      4.59 o
   0   8  14       16.73       21.52      4.78 o
   1   8  14       11.14       10.45      3.85 o
   2   8  14      133.86      149.05      6.20 o
   3   8  14      302.16      316.83     12.34 o
   4   8  14       31.94       17.71      5.05 o
   5   8  14       28.84       35.84      5.98 o
   6   8  14        9.39       -5.27      5.27 o
  -5   9  14        9.81        4.40      7.35 o
  -4   9  14       82.15       70.72      8.84 o
  -3   9  14        5.53        2.90      4.62 o
  -2   9  14       93.96       87.37      6.52 o
  -1   9  14       21.91       30.57      5.11 o
   0   9  14        9.53       10.61      5.25 o
   1   9  14       21.83       19.92      4.72 o
   2   9  14       94.00       78.62      4.98 o
   3   9  14        5.51       -4.98      4.98 o
   4   9  14       82.07       76.99      7.56 o
   5   9  14        9.79        1.66      6.82 o
  -4  10  14       12.59        9.75      7.55 o
  -3  10  14       22.30       34.34      7.46 o
  -2  10  14        5.36        4.80      4.97 o
  -1  10  14       15.61       22.14      7.95 o
   0  10  14        7.75       -0.50      4.89 o
   1  10  14       15.60       23.41      4.39 o
   2  10  14        5.34        8.25      4.36 o
   3  10  14       22.34       29.52      6.27 o
   4  10  14       12.64        7.39      5.78 o
  -2  11  14        1.17       -4.44      6.51 o
  -1  11  14       23.95       28.33      5.18 o
   0  11  14        0.73        3.04      4.46 o
   1  11  14       23.92       22.21      5.01 o
   2  11  14        1.16        6.45      6.16 o
   1   0  15      524.19      519.90      9.67 o
   2   0  15        2.46        1.30      2.93 o
   3   0  15       18.83       19.30      3.25 o
   4   0  15      370.52      373.02      7.60 o
   5   0  15      122.16      110.66      4.70 o
   6   0  15      613.53      565.28     11.74 o
   7   0  15       75.31       83.06      7.53 o
   8   0  15        1.08        4.13      5.72 o
  -8   1  15        5.15        8.45     12.39 o
  -7   1  15       14.92       18.04      5.65 o
  -6   1  15      153.50      143.18      9.37 o
  -5   1  15      250.43      260.78      5.74 o
  -4   1  15      583.49      550.11     12.88 o
  -3   1  15      901.89      849.20     15.96 o
  -2   1  15      537.55      529.85     13.94 o
  -1   1  15      919.80      855.55     13.17 o
   0   1  15      125.37      110.36      5.65 o
   1   1  15      934.77      869.99     14.76 o
   2   1  15      542.58      520.30     13.01 o
   3   1  15      889.87      840.78     14.82 o
   4   1  15      585.74      567.20     10.32 o
   5   1  15      256.66      252.04      6.96 o
   6   1  15      150.90      148.68      7.73 o
   7   1  15       13.66       16.81      4.76 o
   8   1  15        5.44        4.86      5.84 o
  -8   2  15       10.17       -5.65     13.24 o
  -7   2  15       31.16       28.26      5.60 o
  -6   2  15      101.15      111.22      7.38 o
  -5   2  15       14.86       16.88      2.48 o
  -4   2  15      105.03      113.28      5.12 o
  -3   2  15       55.29       47.99      3.75 o
  -2   2  15      243.44      231.27      5.35 o
  -1   2  15      665.80      667.07     10.15 o
   0   2  15      384.83      389.04      7.81 o
   1   2  15      673.19      666.96     10.84 o
   2   2  15      246.59      238.78      8.27 o
   3   2  15       56.18       55.35      3.94 o
   4   2  15      103.54       94.44      5.13 o
   5   2  15       15.45       10.12      4.36 o
   6   2  15      102.02      116.49      5.71 o
   7   2  15       31.14       24.24     11.26 o
   8   2  15       10.19       18.93      6.64 o
  -8   3  15       31.77       44.43     17.34 o
  -7   3  15       74.39       77.22      7.15 o
  -6   3  15        0.62        7.96      9.21 o
  -5   3  15      109.68      125.00      5.98 o
  -4   3  15       59.11       77.39      3.85 o
  -3   3  15      490.63      474.10      8.39 o
  -2   3  15       42.84       49.88      5.69 o
  -1   3  15       15.39       15.81      2.78 o
   0   3  15      231.22      243.62      6.42 o
   1   3  15       16.72       19.49      2.47 o
   2   3  15       43.57       48.86      5.32 o
   3   3  15      480.72      451.99     11.95 o
   4   3  15       59.06       66.53      7.29 o
   5   3  15      111.86      118.49      5.98 o
   6   3  15        0.61        0.09      3.76 o
   7   3  15       73.99       85.10      7.83 o
   8   3  15       31.48       46.88      8.13 o
  -8   4  15       73.02       75.05     19.98 o
  -7   4  15        4.51        4.75     10.91 o
  -6   4  15       10.81       13.03      5.65 o
  -5   4  15      187.80      179.60      6.17 o
  -4   4  15      137.17      137.23      8.55 o
  -3   4  15      185.44      188.38      7.20 o
  -2   4  15      111.29      112.13      5.52 o
  -1   4  15      474.46      459.58     10.54 o
   0   4  15       41.79       33.11      3.11 o
   1   4  15      475.05      461.66     14.57 o
   2   4  15      112.77      114.82      5.11 o
   3   4  15      184.19      193.61      7.58 o
   4   4  15      137.38      134.99      5.92 o
   5   4  15      189.74      166.64      7.36 o
   6   4  15       10.82       12.69      6.46 o
   7   4  15        4.41       -2.25      5.48 o
   8   4  15       73.02       78.03      9.85 o
  -7   5  15        9.16        7.03     11.53 o
  -6   5  15        2.35        8.33      5.94 o
  -5   5  15       11.85       13.20      3.62 o
  -4   5  15       13.54       21.33      3.80 o
  -3   5  15       98.77       90.75      5.66 o
  -2   5  15       67.52       60.82      4.87 o
  -1   5  15     1079.13     1013.90     18.56 o
   0   5  15      223.53      239.02      7.20 o
   1   5  15     1075.53      998.41     16.08 o
   2   5  15       69.14       67.71      4.72 o
   3   5  15       98.71       74.50      5.22 o
   4   5  15       12.98        8.80      4.17 o
   5   5  15       12.00       18.60      4.28 o
   6   5  15        2.49       -3.97      4.11 o
   7   5  15        9.17        9.40      6.11 o
  -7   6  15       10.63        2.57      6.63 o
  -6   6  15       22.16       10.70      6.50 o
  -5   6  15       33.11       25.07      5.22 o
  -4   6  15      267.51      256.79      7.61 o
  -3   6  15       40.40       52.86      5.30 o
  -2   6  15       37.84       32.74      4.59 o
  -1   6  15        3.61        2.01      3.59 o
   0   6  15       17.02       16.16      3.93 o
   1   6  15        3.63        5.71      3.28 o
   2   6  15       37.85       45.79      4.69 o
   3   6  15       40.20       55.05      5.14 o
   4   6  15      268.05      236.20      8.75 o
   5   6  15       33.24       34.95      5.30 o
   6   6  15       21.98       26.55      5.43 o
   7   6  15       10.63        7.89      6.94 o
  -6   7  15       15.48       17.17      6.93 o
  -5   7  15        6.29       16.50      6.79 o
  -4   7  15       35.02       37.33      4.56 o
  -3   7  15       30.42       27.01      4.92 o
  -2   7  15       30.93       38.50      4.99 o
  -1   7  15       94.69       80.58      5.82 o
   0   7  15      320.79      336.41     11.16 o
   1   7  15       94.59       79.47      4.70 o
   2   7  15       31.00       31.90      4.02 o
   3   7  15       30.27       34.94      6.26 o
   4   7  15       34.97       44.59      5.65 o
   5   7  15        6.31       -1.68      4.82 o
   6   7  15       15.38        8.69      5.36 o
  -6   8  15       11.52       13.35      7.74 o
  -5   8  15       16.93       29.09      7.58 o
  -4   8  15        7.77       11.86      6.25 o
  -3   8  15       91.62       92.06      6.62 o
  -2   8  15      125.79      126.90      8.65 o
  -1   8  15      375.77      366.13     10.86 o
   0   8  15      165.85      146.39      7.32 o
   1   8  15      375.84      352.08      9.67 o
   2   8  15      125.59      129.63      6.10 o
   3   8  15       91.58       94.46      7.26 o
   4   8  15        7.85        6.02      5.17 o
   5   8  15       16.97       15.17      5.63 o
   6   8  15       11.49       15.29      5.76 o
  -5   9  15       63.27       65.58     16.26 o
  -4   9  15        3.71        0.70      7.14 o
  -3   9  15       12.97        6.50      4.98 o
  -2   9  15       37.31       43.69      5.71 o
  -1   9  15       70.14       78.88      6.51 o
   0   9  15       73.49       66.25      6.15 o
   1   9  15       70.02       75.45      5.88 o
   2   9  15       37.33       46.77      5.26 o
   3   9  15       12.97       24.77      6.08 o
   4   9  15        3.72        3.28      5.32 o
   5   9  15       63.17       66.32      7.66 o
  -4  10  15        4.50       -6.63      7.27 o
  -3  10  15       31.89       33.43      9.52 o
  -2  10  15       12.84       15.76      5.33 o
  -1  10  15        0.77        3.56      5.05 o
   0  10  15        0.43        0.04      5.00 o
   1  10  15        0.76       -0.46      4.07 o
   2  10  15       12.84       21.44      5.57 o
   3  10  15       31.87       28.18      6.60 o
   4  10  15        4.54        8.69      6.17 o
  -2  11  15       10.57       11.89      6.20 o
  -1  11  15        8.23        5.99      7.47 o
   0  11  15        5.22        3.48      4.38 o
   1  11  15        8.21        4.26      4.64 o
   2  11  15       10.57        5.36     11.03 o
   0   0  16      972.30      926.54     24.23 o
   1   0  16        0.31        1.02      2.08 o
   2   0  16       61.17       69.46      5.25 o
   3   0  16       80.85       85.45      4.84 o
   4   0  16       34.20       37.48      4.09 o
   5   0  16       20.55       16.99      3.21 o
   6   0  16       88.45       99.19      6.09 o
   7   0  16        8.06       12.80      6.00 o
   8   0  16       84.78      104.72      8.73 o
  -8   1  16       89.10       87.50     19.09 o
  -7   1  16       15.14        9.27      5.88 o
  -6   1  16      115.41       88.84      8.10 o
  -5   1  16      220.47      241.43     17.33 o
  -4   1  16       78.88       81.09      6.51 o
  -3   1  16        5.27        3.29      2.56 o
  -2   1  16      261.92      261.33      6.15 o
  -1   1  16      937.22      944.12     14.53 o
   0   1  16      493.77      440.03      9.63 o
   1   1  16      946.01      991.58     16.54 o
   2   1  16      258.48      257.49      9.20 o
   3   1  16        4.72        3.83      2.57 o
   4   1  16       73.07       73.73      4.04 o
   5   1  16      223.74      251.35      8.78 o
   6   1  16      114.71      111.93      5.45 o
   7   1  16       15.29       14.26      6.00 o
   8   1  16       89.44      124.03      9.47 o
  -8   2  16       15.11        0.60     13.50 o
  -7   2  16       24.99       21.17      5.73 o
  -6   2  16      168.91      150.29      8.66 o
  -5   2  16      219.37      204.22     11.39 o
  -4   2  16      115.96      120.41      5.43 o
  -3   2  16       26.05       32.49      2.68 o
  -2   2  16      391.54      361.82      7.73 o
  -1   2  16      671.04      667.46     10.37 o
   0   2  16     1360.59     1459.40     21.10 o
   1   2  16      673.70      667.26     11.02 o
   2   2  16      394.38      350.42     15.06 o
   3   2  16       25.35       24.25      3.56 o
   4   2  16      118.17      122.05      5.64 o
   5   2  16      219.96      205.95      7.15 o
   6   2  16      167.41      163.71      6.67 o
   7   2  16       25.00       39.67      7.24 o
   8   2  16       14.65       12.90      6.89 o
  -8   3  16        3.50        0.22     13.24 o
  -7   3  16       12.76       15.49      6.84 o
  -6   3  16      119.51       89.85     11.82 o
  -5   3  16        0.99       -1.12      4.09 o
  -4   3  16      260.99      218.26      7.14 o
  -3   3  16      619.33      618.84     10.24 o
  -2   3  16      462.01      458.00      9.11 o
  -1   3  16      173.11      187.38      6.82 o
   0   3  16       89.10       88.34      4.01 o
   1   3  16      171.60      190.30      6.23 o
   2   3  16      452.73      455.42     10.99 o
   3   3  16      620.45      631.46     11.82 o
   4   3  16      263.99      229.39      7.60 o
   5   3  16        0.76        0.04      3.71 o
   6   3  16      116.83      110.52      5.94 o
   7   3  16       13.18       20.52      5.99 o
   8   3  16        3.59       17.75      7.56 o
  -7   4  16       18.89       21.53     12.69 o
  -6   4  16       12.36       14.71      5.95 o
  -5   4  16      153.08      170.80      6.84 o
  -4   4  16       22.20       22.66      3.57 o
  -3   4  16       10.93       13.16      4.08 o
  -2   4  16       38.45       31.51      5.28 o
  -1   4  16      177.02      177.68      5.93 o
   0   4  16      169.67      164.87      7.11 o
   1   4  16      177.80      176.24      5.45 o
   2   4  16       39.02       34.27      3.88 o
   3   4  16       11.00        8.96      4.22 o
   4   4  16       22.70       14.47      4.33 o
   5   4  16      152.47      165.66      7.14 o
   6   4  16       12.67        2.76      4.37 o
   7   4  16       18.83       25.59      6.38 o
  -7   5  16       81.76       75.42     14.50 o
  -6   5  16        4.39       -1.14      5.84 o
  -5   5  16       15.52       16.83      3.71 o
  -4   5  16       60.74       47.39      4.31 o
  -3   5  16      231.34      208.14      8.90 o
  -2   5  16      150.84      162.44      6.94 o
  -1   5  16      118.60      119.26      6.02 o
   0   5  16       41.32       46.94      3.90 o
   1   5  16      117.75      131.70      5.97 o
   2   5  16      149.38      152.82      6.22 o
   3   5  16      228.88      214.07      7.52 o
   4   5  16       60.73       52.37      5.01 o
   5   5  16       15.16        3.63      5.39 o
   6   5  16        4.50       -2.50      4.40 o
   7   5  16       81.91       78.87      8.19 o
  -7   6  16       12.94       14.06     19.31 o
  -6   6  16        2.68        3.76      6.52 o
  -5   6  16       25.86       26.76      7.14 o
  -4   6  16       50.12       47.35      4.93 o
  -3   6  16      262.46      258.29      9.03 o
  -2   6  16      124.08      119.10      6.45 o
  -1   6  16       54.20       53.10      5.21 o
   0   6  16       31.42       28.44      4.71 o
   1   6  16       54.17       57.68      4.27 o
   2   6  16      123.86      123.90      6.23 o
   3   6  16      262.93      263.80      8.72 o
   4   6  16       50.04       40.31      5.49 o
   5   6  16       25.81       26.15      5.21 o
   6   6  16        2.74        0.51      4.76 o
   7   6  16       13.03       14.95      6.99 o
  -6   7  16        1.01       -1.68      6.45 o
  -5   7  16       33.87       37.65      7.55 o
  -4   7  16       52.71       65.85      5.04 o
  -3   7  16      131.15      138.33     11.10 o
  -2   7  16       70.02       59.33      5.61 o
  -1   7  16      325.43      277.01      9.36 o
   0   7  16      440.59      449.02     11.63 o
   1   7  16      324.71      311.32      8.70 o
   2   7  16       70.31       59.28      4.89 o
   3   7  16      130.62      125.74      6.74 o
   4   7  16       52.83       58.31      6.19 o
   5   7  16       33.98       27.37      5.62 o
   6   7  16        1.01        0.39      5.32 o
  -5   8  16       29.04       41.09      8.07 o
  -4   8  16        1.95        1.04      4.42 o
  -3   8  16       32.18       34.17      5.36 o
  -2   8  16       76.20       80.10      6.25 o
  -1   8  16       54.66       62.91      5.76 o
   0   8  16       67.69       67.51      6.63 o
   1   8  16       54.68       52.16      5.03 o
   2   8  16       76.00       76.05      5.27 o
   3   8  16       32.28       43.69      6.22 o
   4   8  16        1.93        1.67      5.50 o
   5   8  16       29.09       18.21      5.88 o
  -5   9  16       11.02       22.34      8.00 o
  -4   9  16       24.59       35.82      8.72 o
  -3   9  16       19.21       12.02      4.99 o
  -2   9  16       56.71       56.34      6.19 o
  -1   9  16       26.45       20.22      5.27 o
   0   9  16        7.12        9.40      4.97 o
   1   9  16       26.40       30.47      5.72 o
   2   9  16       56.77       74.40     10.24 o
   3   9  16       19.15       20.21      5.84 o
   4   9  16       24.59       24.00      6.03 o
   5   9  16       10.99       19.62      6.11 o
  -3  10  16       22.23       11.89      5.46 o
  -2  10  16       10.81        7.57      5.34 o
  -1  10  16       45.22       45.00      6.20 o
   0  10  16       10.73       11.87      5.20 o
   1  10  16       45.16       53.16      6.54 o
   2  10  16       10.85       12.97     10.76 o
   3  10  16       22.34       27.49      6.44 o
  -1  11  16       54.07       66.86      8.80 o
   0  11  16        6.12       -0.04      4.75 o
   1  11  16       54.08       63.36      5.98 o
   1   0  17       20.15       38.82      2.93 o
   2   0  17      990.20     1005.46     18.43 o
   3   0  17      165.85      150.44      9.37 o
   4   0  17       34.11       29.84      4.19 o
   5   0  17      112.25      125.58      5.30 o
   6   0  17      131.51      129.23      7.01 o
   7   0  17       20.16       17.85      6.35 o
   8   0  17        0.66       14.74      6.51 o
  -8   1  17       17.30       -2.86     12.23 o
  -7   1  17      160.28      155.57     10.10 o
  -6   1  17       84.91       90.68      8.39 o
  -5   1  17      302.06      279.48      9.70 o
  -4   1  17       83.13       81.89      5.32 o
  -3   1  17      124.36      120.21      4.75 o
  -2   1  17      383.57      350.17      9.09 o
  -1   1  17     1224.60     1194.78     17.50 o
   0   1  17       17.22       12.29      2.55 o
   1   1  17     1211.33     1178.49     15.38 o
   2   1  17      377.97      366.53      9.33 o
   3   1  17      127.63      121.25      5.84 o
   4   1  17       83.59       91.97      5.37 o
   5   1  17      295.03      287.81     12.44 o
   6   1  17       86.36      100.74      6.49 o
   7   1  17      160.62      148.71     10.48 o
   8   1  17       17.00       19.28      7.15 o
  -8   2  17       17.52       43.16     16.58 o
  -7   2  17        0.55       -2.00      5.42 o
  -6   2  17       39.18       48.63     12.09 o
  -5   2  17      206.11      192.98      7.80 o
  -4   2  17      487.38      463.42     10.43 o
  -3   2  17     1271.22     1202.77     28.14 o
  -2   2  17       47.46       50.89      3.07 o
  -1   2  17      135.93      150.65      4.70 o
   0   2  17        9.35       11.04      2.79 o
   1   2  17      137.64      138.62      4.76 o
   2   2  17       47.99       41.56      6.56 o
   3   2  17     1267.36     1245.98     21.08 o
   4   2  17      486.38      469.86     10.73 o
   5   2  17      205.00      203.44      7.22 o
   6   2  17       38.30       32.66      4.44 o
   7   2  17        0.66        2.64      6.07 o
   8   2  17       17.91       24.96      7.21 o
  -7   3  17        9.59        2.36      7.77 o
  -6   3  17       38.84       21.71      6.04 o
  -5   3  17      118.28      106.36      6.09 o
  -4   3  17       89.57       97.93      5.37 o
  -3   3  17       30.53       24.74      2.90 o
  -2   3  17        6.95       11.16      3.02 o
  -1   3  17      391.24      401.35      8.55 o
   0   3  17       39.04       42.70      3.34 o
   1   3  17      383.78      398.94      8.00 o
   2   3  17        6.17        8.44      3.62 o
   3   3  17       29.04       23.25      4.15 o
   4   3  17       90.21      102.67      7.34 o
   5   3  17      116.03      100.01      5.81 o
   6   3  17       38.23       43.92      5.03 o
   7   3  17        9.26       10.10      6.64 o
  -7   4  17        7.46        7.22      6.21 o
  -6   4  17       19.56       25.75      6.66 o
  -5   4  17      208.47      196.54     10.80 o
  -4   4  17      252.36      266.28      7.34 o
  -3   4  17      189.63      181.29      7.59 o
  -2   4  17       52.64       57.16      4.91 o
  -1   4  17      342.91      362.67      8.36 o
   0   4  17        7.79        5.23      2.85 o
   1   4  17      345.10      373.46      8.05 o
   2   4  17       52.96       61.53      5.16 o
   3   4  17      190.38      194.20      6.94 o
   4   4  17      252.25      256.11      7.97 o
   5   4  17      207.19      193.54      7.90 o
   6   4  17       19.30       29.80      4.96 o
   7   4  17        7.53        1.54     13.86 o
  -7   5  17        9.63       -1.61      6.64 o
  -6   5  17       49.29       52.86      7.53 o
  -5   5  17       16.21       16.63      4.52 o
  -4   5  17        2.05       -3.22      3.22 o
  -3   5  17       31.82       23.79      4.91 o
  -2   5  17       44.32       42.35      4.88 o
  -1   5  17      584.29      571.65     19.67 o
   0   5  17       33.66       42.40      3.82 o
   1   5  17      584.90      570.82     11.05 o
   2   5  17       44.91       44.67      4.64 o
   3   5  17       31.49       23.65      4.46 o
   4   5  17        2.14        8.12      4.03 o
   5   5  17       16.01       14.99      4.84 o
   6   5  17       48.87       52.93      5.81 o
   7   5  17        9.54       12.67      6.44 o
  -6   6  17       12.09       17.64     12.70 o
  -5   6  17       46.74       43.94      7.47 o
  -4   6  17       41.39       43.19      4.55 o
  -3   6  17      195.81      207.28      8.96 o
  -2   6  17       30.99       29.62      7.83 o
  -1   6  17       45.63       36.38      4.60 o
   0   6  17        4.35       -1.08      3.42 o
   1   6  17       45.46       44.05      4.19 o
   2   6  17       30.85       26.02      4.40 o
   3   6  17      196.02      203.03      7.79 o
   4   6  17       41.57       44.59      5.18 o
   5   6  17       46.62       33.11      7.58 o
   6   6  17       12.14       10.37      6.54 o
  -6   7  17        7.50        4.46      7.10 o
  -5   7  17        9.56        4.71      6.91 o
  -4   7  17        9.04        1.11      3.92 o
  -3   7  17       53.49       42.74      5.49 o
  -2   7  17       99.96       92.21      6.93 o
  -1   7  17       10.69       19.79      4.75 o
   0   7  17      200.85      217.08      7.56 o
   1   7  17       10.65       17.76      3.95 o
   2   7  17      100.09       98.51      8.50 o
   3   7  17       53.46       51.84      5.44 o
   4   7  17        9.11       -1.73      4.92 o
   5   7  17        9.65       15.05      5.37 o
   6   7  17        7.57        9.10      5.40 o
  -5   8  17        5.01       14.91      7.36 o
  -4   8  17       34.96       38.68      5.75 o
  -3   8  17       19.69       18.97      5.79 o
  -2   8  17       42.85       49.20      5.71 o
  -1   8  17       64.00       49.71      5.58 o
   0   8  17       18.89       24.04      4.46 o
   1   8  17       64.04       72.70      5.51 o
   2   8  17       42.87       49.46      5.65 o
   3   8  17       19.66       15.42      5.42 o
   4   8  17       35.09       52.60      9.41 o
   5   8  17        5.02        7.74      5.47 o
  -4   9  17       10.74       19.10      7.99 o
  -3   9  17        6.27       -1.23      5.57 o
  -2   9  17       78.12       97.00      7.07 o
  -1   9  17       35.10       39.55      9.60 o
   0   9  17        5.17        8.82      4.98 o
   1   9  17       34.97       25.77      5.79 o
   2   9  17       78.20       95.66      7.83 o
   3   9  17        6.30        8.02      5.82 o
   4   9  17       10.75       10.04      5.85 o
  -3  10  17        9.26        5.25      7.08 o
  -2  10  17       57.66       49.31      6.43 o
  -1  10  17       23.24       21.58      6.67 o
   0  10  17        7.06        1.20      5.28 o
   1  10  17       23.19       24.01      6.53 o
   2  10  17       57.70       53.11      7.13 o
   3  10  17        9.26        3.86      8.43 o
  -1  11  17       17.94       40.97     12.83 o
   0  11  17        0.15       -0.32      5.38 o
   1  11  17       17.95       30.71     12.32 o
   0   0  18      400.65      461.75     12.60 o
   1   0  18     1825.72     1822.87     25.37 o
   2   0  18        0.16        2.50      3.54 o
   3   0  18        8.59        4.49      3.78 o
   4   0  18       13.42       12.30      4.11 o
   5   0  18        8.19        8.54      4.67 o
   6   0  18       57.79       45.96      6.37 o
   7   0  18      149.91      133.34      9.97 o
   8   0  18        4.57        8.16      6.54 o
  -8   1  18       37.89       34.65     15.69 o
  -7   1  18       25.87       34.56      7.34 o
  -6   1  18       12.24       16.83      6.54 o
  -5   1  18      284.80      247.21     13.40 o
  -4   1  18       88.02       88.17      5.59 o
  -3   1  18       93.66       96.34      4.49 o
  -2   1  18       78.16       79.63      5.02 o
  -1   1  18      219.14      226.22      5.95 o
   0   1  18      112.58      112.71      5.61 o
   1   1  18      217.44      226.69      4.96 o
   2   1  18       78.80       78.92      5.08 o
   3   1  18       95.61      104.66      5.63 o
   4   1  18       92.57       97.48      7.12 o
   5   1  18      283.58      253.85      7.69 o
   6   1  18       11.82        7.94      4.48 o
   7   1  18       26.11       47.26      8.04 o
   8   1  18       37.49       31.19      7.85 o
  -7   2  18        8.72       12.46      5.98 o
  -6   2  18      117.36      113.07      9.50 o
  -5   2  18      107.89      105.28      7.99 o
  -4   2  18      117.17      119.14      5.81 o
  -3   2  18       10.80       19.70      3.82 o
  -2   2  18      130.27      134.88      4.83 o
  -1   2  18      308.20      309.19      7.25 o
   0   2  18      194.74      200.04      6.61 o
   1   2  18      305.22      296.34      7.23 o
   2   2  18      133.59      131.08      7.03 o
   3   2  18       10.21       15.16      4.75 o
   4   2  18      114.23      113.85      9.55 o
   5   2  18      108.09      102.52      5.61 o
   6   2  18      119.97      115.90      7.21 o
   7   2  18        8.35       12.36      6.86 o
  -7   3  18        1.85      -12.40     12.40 o
  -6   3  18       31.85       33.14      6.34 o
  -5   3  18       10.85       16.51      4.54 o
  -4   3  18      270.12      272.95     18.84 o
  -3   3  18      344.18      328.16      6.30 o
  -2   3  18      567.24      596.62     12.32 o
  -1   3  18      165.75      184.65      6.05 o
   0   3  18      130.97      139.13      5.04 o
   1   3  18      167.47      184.51      5.36 o
   2   3  18      574.00      593.94     13.47 o
   3   3  18      338.47      311.96     13.21 o
   4   3  18      267.99      260.93      8.54 o
   5   3  18       11.38        8.18      4.07 o
   6   3  18       32.65       35.63      4.76 o
   7   3  18        1.77        0.22      6.77 o
  -7   4  18        3.12       -6.16      6.16 o
  -6   4  18       25.29       20.97      6.69 o
  -5   4  18        0.93       -1.22      4.11 o
  -4   4  18       29.31       37.66      3.85 o
  -3   4  18      328.28      312.33      9.75 o
  -2   4  18      115.30      119.40      5.16 o
  -1   4  18       20.87       23.39      3.59 o
   0   4  18      183.98      197.79      6.24 o
   1   4  18       20.39       20.35      3.58 o
   2   4  18      114.76      110.44      6.12 o
   3   4  18      327.51      328.09     11.97 o
   4   4  18       28.39       31.64      4.90 o
   5   4  18        1.05       -1.25      4.20 o
   6   4  18       25.79       32.16      5.13 o
   7   4  18        3.18        0.60      7.27 o
  -7   5  18       38.81       26.21      7.49 o
  -6   5  18       16.75       21.33      7.17 o
  -5   5  18        2.84        6.25      4.15 o
  -4   5  18      248.04      250.47     11.89 o
  -3   5  18      205.59      192.13      8.10 o
  -2   5  18       21.45       19.10      5.42 o
  -1   5  18       41.69       39.04      4.19 o
   0   5  18       23.65       21.94      3.53 o
   1   5  18       42.05       48.63      4.67 o
   2   5  18       21.33       26.06      5.02 o
   3   5  18      205.03      205.61      7.86 o
   4   5  18      248.40      233.77      8.24 o
   5   5  18        3.01        2.67      4.58 o
   6   5  18       16.79       23.72      5.22 o
   7   5  18       38.64       38.37      9.34 o
  -6   6  18       12.18       11.71      7.28 o
  -5   6  18       11.92        1.23      6.38 o
  -4   6  18        7.93        0.89      3.63 o
  -3   6  18      156.20      166.75      7.77 o
  -2   6  18        0.98       -5.56      5.56 o
  -1   6  18        7.60       -0.20      3.56 o
   0   6  18        0.90       -1.41      3.40 o
   1   6  18        7.65        4.14      3.63 o
   2   6  18        0.94        0.85      4.20 o
   3   6  18      155.91      175.69      7.54 o
   4   6  18        7.84        4.11      4.87 o
   5   6  18       12.08        7.69      4.98 o
   6   6  18       12.13        7.18      5.33 o
  -6   7  18       16.80        5.87      7.60 o
  -5   7  18       92.53      114.66     27.97 o
  -4   7  18       15.22       20.98      6.31 o
  -3   7  18        9.37        4.69      4.83 o
  -2   7  18       34.04       44.77     10.22 o
  -1   7  18      320.28      288.12     12.46 o
   0   7  18      308.70      279.13      8.63 o
   1   7  18      320.38      294.98      8.59 o
   2   7  18       34.04       41.90      5.27 o
   3   7  18        9.42       13.30      4.93 o
   4   7  18       15.22       20.32      5.64 o
   5   7  18       92.54      100.91     10.74 o
   6   7  18       16.84       10.22      5.44 o
  -5   8  18       14.11       15.30     12.78 o
  -4   8  18       18.07        7.31      4.91 o
  -3   8  18       20.62       22.92      5.34 o
  -2   8  18       30.44       21.91      5.26 o
  -1   8  18       12.13        6.00      4.50 o
   0   8  18        3.34       -1.98      4.04 o
   1   8  18       12.19       14.74      4.51 o
   2   8  18       30.52       26.11      5.25 o
   3   8  18       20.70       13.45      5.79 o
   4   8  18       18.09        5.79      7.75 o
   5   8  18       14.12       12.03      5.82 o
  -4   9  18        0.59       -6.89      7.05 o
  -3   9  18        0.42       -4.87      4.87 o
  -2   9  18       33.11       49.17      6.08 o
  -1   9  18       20.57       18.27      5.43 o
   0   9  18       95.65       97.01      6.20 o
   1   9  18       20.55       27.56      5.62 o
   2   9  18       33.07       48.78      7.89 o
   3   9  18        0.42        1.86      6.75 o
   4   9  18        0.59       -2.08      5.81 o
  -3  10  18        8.37       10.20      5.55 o
  -2  10  18        1.65        5.75      5.31 o
  -1  10  18        2.75       -4.93      4.93 o
   0  10  18       38.82       44.43      6.49 o
   1  10  18        2.73        7.02      5.82 o
   2  10  18        1.63       -5.86      6.57 o
   3  10  18        8.44        6.07      6.29 o
   1   0  19      388.54      385.29      9.82 o
   2   0  19      630.03      627.93     13.67 o
   3   0  19       10.98       13.23      6.18 o
   4   0  19      376.65      378.89     11.96 o
   5   0  19      516.81      504.25     13.90 o
   6   0  19        0.61        0.68      4.49 o
   7   0  19        1.52       10.10      6.96 o
  -7   1  19        9.91       17.95      6.19 o
  -6   1  19       34.60       31.16      7.08 o
  -5   1  19      115.66      110.92      9.27 o
  -4   1  19       37.46       42.25      4.87 o
  -3   1  19      104.02      108.04      4.84 o
  -2   1  19      770.08      730.50     15.09 o
  -1   1  19        0.09       -3.16      3.16 o
   0   1  19       19.14       28.63      3.71 o
   1   1  19        0.37        0.63      1.98 o
   2   1  19      764.94      738.09     15.25 o
   3   1  19      100.45      107.21      6.13 o
   4   1  19       36.60       36.28      4.97 o
   5   1  19      119.06      135.96      7.55 o
   6   1  19       34.67       32.10      5.57 o
   7   1  19        9.79       26.78      7.21 o
  -7   2  19       33.68       30.10      6.86 o
  -6   2  19        9.88        2.71      5.42 o
  -5   2  19       68.10       74.31      6.39 o
  -4   2  19      189.44      191.08      7.24 o
  -3   2  19      137.45      154.65      6.42 o
  -2   2  19      177.56      176.74      9.02 o
  -1   2  19      267.23      270.50      8.20 o
   0   2  19       65.59       70.81      4.59 o
   1   2  19      274.07      278.39      7.03 o
   2   2  19      173.96      168.15      8.51 o
   3   2  19      142.63      158.51      8.29 o
   4   2  19      191.33      199.46      8.09 o
   5   2  19       65.63       68.65      5.13 o
   6   2  19       10.14        7.48      7.83 o
   7   2  19       34.36       61.87      8.77 o
  -7   3  19        8.51       12.61      6.50 o
  -6   3  19       43.54       47.78     10.70 o
  -5   3  19      109.92      111.55      8.23 o
  -4   3  19        5.64        4.41      4.07 o
  -3   3  19      144.85      155.74      5.44 o
  -2   3  19      105.36       97.06      5.58 o
  -1   3  19      119.59      115.53      5.09 o
   0   3  19        8.68        8.42      2.93 o
   1   3  19      120.05      107.94      5.35 o
   2   3  19      102.92       96.30     11.19 o
   3   3  19      145.37      144.35      8.83 o
   4   3  19        5.43        4.94      4.13 o
   5   3  19      110.21      105.39      6.19 o
   6   3  19       43.90       30.00      5.82 o
   7   3  19        8.68       22.61      7.37 o
  -7   4  19       15.83        5.84      6.85 o
  -6   4  19        7.52        4.50      6.25 o
  -5   4  19       11.50       13.51      4.73 o
  -4   4  19       18.58       22.17      6.01 o
  -3   4  19      336.45      349.34     10.47 o
  -2   4  19       77.69       73.74      4.72 o
  -1   4  19       87.64       87.43      4.88 o
   0   4  19        0.09       -2.09      2.73 o
   1   4  19       86.09       86.40      6.00 o
   2   4  19       78.63       72.63      6.42 o
   3   4  19      338.62      362.16     14.48 o
   4   4  19       18.87       19.90      4.74 o
   5   4  19       11.55       10.99      4.53 o
   6   4  19        7.61       11.76      4.74 o
   7   4  19       15.55       15.72      8.48 o
  -6   5  19      139.53      137.26     12.34 o
  -5   5  19       45.54       36.34      5.42 o
  -4   5  19      305.50      315.64     16.19 o
  -3   5  19       81.05       80.20      6.26 o
  -2   5  19      187.45      187.46      6.80 o
  -1   5  19       60.59       68.85      4.73 o
   0   5  19       40.26       51.49      4.10 o
   1   5  19       60.57       72.04      4.37 o
   2   5  19      186.75      183.38      8.28 o
   3   5  19       81.04       88.43      5.84 o
   4   5  19      305.50      317.18     10.03 o
   5   5  19       45.26       31.43      5.88 o
   6   5  19      139.96      161.56     10.20 o
  -6   6  19        1.84       -4.43      6.97 o
  -5   6  19       82.24       80.91     13.40 o
  -4   6  19        1.27       -0.92      4.57 o
  -3   6  19       30.43       35.32      5.39 o
  -2   6  19        4.51       -2.85      4.27 o
  -1   6  19       65.87       67.38      5.45 o
   0   6  19      127.97      113.95      5.71 o
   1   6  19       66.00       65.66      4.70 o
   2   6  19        4.50        1.99      4.55 o
   3   6  19       30.44       28.83      4.98 o
   4   6  19        1.31        3.47      4.71 o
   5   6  19       82.03       78.83      6.79 o
   6   6  19        1.80       -4.32     10.59 o
  -5   7  19        2.42        7.30      7.06 o
  -4   7  19       24.19       24.83      5.52 o
  -3   7  19       23.42       19.98     12.28 o
  -2   7  19       55.36       59.82      5.84 o
  -1   7  19        6.52        6.85      5.40 o
   0   7  19      202.31      217.50      7.87 o
   1   7  19        6.53       14.73      4.21 o
   2   7  19       55.14       60.59     11.53 o
   3   7  19       23.48       24.08      5.76 o
   4   7  19       24.26       31.84      7.36 o
   5   7  19        2.45        2.35      5.23 o
  -5   8  19       11.18        8.05      7.81 o
  -4   8  19       10.21       12.57      5.63 o
  -3   8  19       55.95       46.36      6.03 o
  -2   8  19        6.81        5.06      4.84 o
  -1   8  19       18.13       19.70      5.17 o
   0   8  19        4.64        0.75      4.12 o
   1   8  19       18.07        6.31      4.36 o
   2   8  19        6.82       -3.23      7.43 o
   3   8  19       55.80       58.10      6.96 o
   4   8  19       10.25       13.91      5.87 o
   5   8  19       11.19        9.80     12.23 o
  -4   9  19       17.17       28.48      8.24 o
  -3   9  19        4.27        2.40      4.99 o
  -2   9  19       12.44       12.51      6.02 o
  -1   9  19       29.12       33.38      8.54 o
   0   9  19        8.21       21.46      7.69 o
   1   9  19       29.13       31.73      5.85 o
   2   9  19       12.44       13.45      6.77 o
   3   9  19        4.30        4.64      6.05 o
   4   9  19       17.22       28.55      6.68 o
  -2  10  19        9.73        7.95      8.63 o
  -1  10  19        1.41       -5.07      5.07 o
   0  10  19        0.40        8.95      5.65 o
   1  10  19        1.42        3.16      6.35 o
   2  10  19        9.76       14.40      7.44 o
   0   0  20      160.99      147.61      7.36 o
   1   0  20      109.04      107.76      5.67 o
   2   0  20      365.47      335.35      9.77 o
   3   0  20        2.32        5.12      4.31 o
   4   0  20      138.08      143.42      7.16 o
   5   0  20       56.61       58.42      6.05 o
   6   0  20       10.77       12.17      4.70 o
   7   0  20        5.38       -0.70      6.45 o
  -7   1  20       40.97       41.17      7.19 o
  -6   1  20        2.20        4.89      6.57 o
  -5   1  20       26.77       29.03      5.40 o
  -4   1  20      107.51      103.34      6.25 o
  -3   1  20      159.66      165.25      9.46 o
  -2   1  20      219.82      229.15      9.62 o
  -1   1  20      127.78      123.17      5.82 o
   0   1  20        7.07        8.73      3.22 o
   1   1  20      129.50      123.83      3.95 o
   2   1  20      224.66      238.71      9.68 o
   3   1  20      158.71      148.16      8.63 o
   4   1  20      106.90      100.76      9.32 o
   5   1  20       26.57       19.05      5.33 o
   6   1  20        2.22       -1.78      7.85 o
   7   1  20       41.23       48.79      8.42 o
  -7   2  20        4.42        1.03      7.29 o
  -6   2  20        1.27        1.26      7.54 o
  -5   2  20      112.06      105.01      6.44 o
  -4   2  20      546.31      550.08     12.11 o
  -3   2  20      553.96      553.08     12.03 o
  -2   2  20      449.54      415.72     14.24 o
  -1   2  20      105.29      112.22      6.02 o
   0   2  20        0.05       -1.61      3.37 o
   1   2  20      108.11      108.90      4.71 o
   2   2  20      439.59      421.48     12.81 o
   3   2  20      559.73      573.25     15.73 o
   4   2  20      547.47      533.99     13.40 o
   5   2  20      111.18      140.10      7.98 o
   6   2  20        1.22        1.50      6.46 o
   7   2  20        4.28       11.66      7.02 o
  -7   3  20       18.33       21.69      7.22 o
  -6   3  20       40.45       38.80      7.17 o
  -5   3  20       23.94       26.50      4.90 o
  -4   3  20      116.92      117.14      6.66 o
  -3   3  20      156.62      170.00      5.64 o
  -2   3  20       26.89       31.22      4.03 o
  -1   3  20       17.38       22.10      3.66 o
   0   3  20       54.54       47.14      3.87 o
   1   3  20       16.63       12.82      3.30 o
   2   3  20       27.02       37.33      8.23 o
   3   3  20      157.47      164.23     14.34 o
   4   3  20      117.47      108.84      9.07 o
   5   3  20       24.03       25.47      4.82 o
   6   3  20       40.60       37.92      6.26 o
   7   3  20       18.32       41.26      8.51 o
  -7   4  20       11.67        6.32      7.89 o
  -6   4  20        9.48        9.72      6.83 o
  -5   4  20       47.04       58.29      8.59 o
  -4   4  20       53.79       55.06      5.56 o
  -3   4  20      237.64      241.69      7.50 o
  -2   4  20       43.20       36.40      4.28 o
  -1   4  20       19.29       30.57      3.86 o
   0   4  20       28.38       28.93      3.66 o
   1   4  20       19.56       28.25      5.21 o
   2   4  20       41.86       30.07      5.07 o
   3   4  20      240.87      224.68      9.14 o
   4   4  20       52.53       64.83      5.75 o
   5   4  20       46.89       46.72      5.48 o
   6   4  20        9.44        2.66      5.40 o
   7   4  20       11.56        6.00      7.85 o
  -6   5  20       22.38       30.74     11.59 o
  -5   5  20       23.75       29.83      5.42 o
  -4   5  20        8.48        9.38      5.28 o
  -3   5  20       53.19       63.56      5.72 o
  -2   5  20       49.12       51.46      4.57 o
  -1   5  20      121.95      123.48      5.83 o
   0   5  20        4.31       -0.64      4.38 o
   1   5  20      122.17      116.79      5.32 o
   2   5  20       49.07       42.53      5.65 o
   3   5  20       53.59       39.10      5.12 o
   4   5  20        8.48       17.32      4.71 o
   5   5  20       23.47       16.25      5.22 o
   6   5  20       22.28       36.02      5.74 o
  -6   6  20       11.09       11.06      7.86 o
  -5   6  20       23.28       42.24     10.34 o
  -4   6  20       32.79       30.00      7.39 o
  -3   6  20       77.36       69.26      8.25 o
  -2   6  20       13.00       13.23      4.19 o
  -1   6  20       59.12       64.55      5.15 o
   0   6  20       81.78       66.63      4.84 o
   1   6  20       59.55       55.70      4.61 o
   2   6  20       13.00       17.43      5.35 o
   3   6  20       77.61       67.15      5.60 o
   4   6  20       32.66       31.80      5.60 o
   5   6  20       23.19       30.29      9.06 o
   6   6  20       11.22       13.76      7.48 o
  -5   7  20       13.42       10.19      7.48 o
  -4   7  20       16.94       16.97      5.21 o
  -3   7  20       18.15       15.22      5.16 o
  -2   7  20        4.02        8.90      4.53 o
  -1   7  20        7.99        8.34      4.14 o
   0   7  20       58.64       70.74      5.31 o
   1   7  20        8.03        7.64      3.92 o
   2   7  20        3.97       -2.13      4.96 o
   3   7  20       18.04       14.77      5.72 o
   4   7  20       16.93       12.32      5.49 o
   5   7  20       13.47        3.12      5.58 o
  -4   8  20        0.13       -1.47      6.07 o
  -3   8  20       70.08       73.56      6.76 o
  -2   8  20       30.48       28.30      5.58 o
  -1   8  20        9.87       15.66      4.49 o
   0   8  20        1.21        4.23      4.30 o
   1   8  20        9.87        7.80      4.51 o
   2   8  20       30.54       39.41      7.30 o
   3   8  20       70.13       80.81      9.91 o
   4   8  20        0.14       -2.93      5.61 o
  -3   9  20       10.54       13.49      5.63 o
  -2   9  20       20.91       21.79      5.64 o
  -1   9  20       47.85       52.59      7.89 o
   0   9  20       73.82       63.64      7.28 o
   1   9  20       47.88       60.45     11.15 o
   2   9  20       20.83       28.87      7.44 o
   3   9  20       10.54       13.63      6.47 o
  -1  10  20        0.58       -4.80      5.32 o
   0  10  20       24.20       34.87      6.31 o
   1  10  20        0.57       12.19     13.40 o
   1   0  21      377.24      373.17     10.12 o
   2   0  21       27.53       15.14      4.22 o
   3   0  21     1130.03     1113.80     21.48 o
   4   0  21      141.58      142.70      7.26 o
   5   0  21       61.85       56.25      6.06 o
   6   0  21       75.01       80.87      9.18 o
   7   0  21       18.31       23.38      7.65 o
  -7   1  21       59.81       64.18     12.18 o
  -6   1  21       15.46       15.85      7.31 o
  -5   1  21       70.17       72.60      6.55 o
  -4   1  21        2.92       -4.32      6.49 o
  -3   1  21      609.72      610.29     14.20 o
  -2   1  21      293.84      286.06      9.06 o
  -1   1  21       64.99       66.08      4.42 o
   0   1  21       32.72       33.63      3.96 o
   1   1  21       64.84       72.08      3.44 o
   2   1  21      293.04      254.28     12.27 o
   3   1  21      611.38      609.03     14.42 o
   4   1  21        3.11        0.57      4.38 o
   5   1  21       70.98       65.08      6.47 o
   6   1  21       15.00       20.85      5.40 o
   7   1  21       59.32       73.72      9.53 o
  -7   2  21        2.41       10.49      6.69 o
  -6   2  21        3.98        9.69      6.27 o
  -5   2  21       12.22       10.42      7.10 o
  -4   2  21       15.06       22.60      4.81 o
  -3   2  21       65.41       73.75      5.53 o
  -2   2  21      290.03      322.13      8.67 o
  -1   2  21      417.58      399.68     10.50 o
   0   2  21       11.86       12.96      3.71 o
   1   2  21      417.13      414.90      9.30 o
   2   2  21      292.77      330.06     11.76 o
   3   2  21       68.94       72.44      6.75 o
   4   2  21       14.59       16.70      4.87 o
   5   2  21       11.65        6.12      6.56 o
   6   2  21        3.78        2.62      5.18 o
   7   2  21        2.19        2.92      7.65 o
  -7   3  21        8.72       20.51      7.38 o
  -6   3  21        7.93       -6.17      6.17 o
  -5   3  21       58.16       49.50      5.72 o
  -4   3  21        4.38        2.01      4.50 o
  -3   3  21       50.68       64.44      3.95 o
  -2   3  21      247.96      229.86      7.14 o
  -1   3  21       44.82       49.71      4.11 o
   0   3  21       22.09       17.11      3.57 o
   1   3  21       44.42       41.87      3.86 o
   2   3  21      249.29      220.65     10.27 o
   3   3  21       51.25       58.21      6.51 o
   4   3  21        4.37        7.29      5.26 o
   5   3  21       58.77       71.20     11.55 o
   6   3  21        7.96        1.49      5.49 o
   7   3  21        8.45       26.90      8.83 o
  -6   4  21        1.29        6.11      8.31 o
  -5   4  21       11.04       16.25      6.92 o
  -4   4  21       83.19       79.66      6.43 o
  -3   4  21       35.12       34.81      3.32 o
  -2   4  21      310.17      318.70      8.63 o
  -1   4  21      133.95      144.87      5.98 o
   0   4  21      263.39      253.58      7.32 o
   1   4  21      135.97      145.46      6.38 o
   2   4  21      307.57      338.99     11.69 o
   3   4  21       34.64       31.14      6.24 o
   4   4  21       83.25       84.56      8.49 o
   5   4  21       11.19        4.23      6.83 o
   6   4  21        1.27       -5.31      5.31 o
  -6   5  21       61.49       76.06      9.23 o
  -5   5  21       14.37       16.05      7.08 o
  -4   5  21      159.85      165.85      8.16 o
  -3   5  21        3.71        9.09      4.80 o
  -2   5  21       94.94       93.27      5.58 o
  -1   5  21      187.12      184.33      6.92 o
   0   5  21       53.35       47.35      4.46 o
   1   5  21      187.35      186.42      7.45 o
   2   5  21       94.85      114.81      9.37 o
   3   5  21        3.70       -0.05      4.50 o
   4   5  21      160.42      162.37      8.02 o
   5   5  21       14.25       16.26      5.40 o
   6   5  21       61.37       79.79      8.12 o
  -6   6  21        2.12       -0.73      9.31 o
  -5   6  21       21.33       19.07      7.82 o
  -4   6  21       25.92       35.06     10.14 o
  -3   6  21        6.72       15.78      4.82 o
  -2   6  21       59.57       56.71      5.41 o
  -1   6  21       13.63       13.01      4.02 o
   0   6  21      218.90      218.23      7.66 o
   1   6  21       13.60       10.11      5.17 o
   2   6  21       59.15       58.90     10.08 o
   3   6  21        6.73        7.92      8.21 o
   4   6  21       25.62       22.31      5.76 o
   5   6  21       21.35       16.51      5.70 o
   6   6  21        2.11        9.50      9.12 o
  -5   7  21        3.57        8.58      7.68 o
  -4   7  21       23.05       27.03      6.51 o
  -3   7  21       11.83       21.96      5.51 o
  -2   7  21        5.75        0.46      4.12 o
  -1   7  21        8.45        0.70      4.04 o
   0   7  21       29.79       41.67      4.90 o
   1   7  21        8.45        4.75      9.21 o
   2   7  21        5.72        0.66      5.37 o
   3   7  21       11.87       14.14      8.29 o
   4   7  21       23.14       23.90      8.77 o
   5   7  21        3.57        2.66      5.62 o
  -4   8  21        1.95        1.09      8.79 o
  -3   8  21        0.44        9.39      5.48 o
  -2   8  21       53.23       48.41      6.18 o
  -1   8  21       19.42       12.36      5.05 o
   0   8  21        8.77        6.96      5.25 o
   1   8  21       19.38       10.22      7.49 o
   2   8  21       53.17       59.58     12.91 o
   3   8  21        0.44        0.22      6.34 o
   4   8  21        1.95       -3.65      5.92 o
  -3   9  21        5.90       -1.75     10.95 o
  -2   9  21       34.57       39.65      6.30 o
  -1   9  21       42.52       47.66      5.71 o
   0   9  21        4.23        6.35      6.02 o
   1   9  21       42.53       51.52     12.28 o
   2   9  21       34.60       45.33      7.95 o
   3   9  21        5.87       -3.31      6.93 o
   0  10  21        5.40       10.93     10.18 o
   0   0  22      159.91      140.70      8.10 o
   1   0  22      247.45      261.81      8.75 o
   2   0  22      246.63      247.28      8.92 o
   3   0  22       32.99       45.47      5.59 o
   4   0  22       13.06       10.46      4.65 o
   5   0  22        9.64       15.16      7.07 o
   6   0  22       52.79       73.69      9.31 o
   7   0  22        5.74        0.29      7.46 o
  -7   1  22       21.98       29.94      7.30 o
  -6   1  22       12.36        5.84      7.53 o
  -5   1  22        0.70        1.36      7.62 o
  -4   1  22      114.83      125.06      7.92 o
  -3   1  22      340.13      324.12     10.36 o
  -2   1  22       67.58       87.78      5.88 o
  -1   1  22      205.24      199.49      6.11 o
   0   1  22      187.36      191.55      9.78 o
   1   1  22      205.01      200.99      6.17 o
   2   1  22       68.80       70.36      5.85 o
   3   1  22      341.24      335.07     10.65 o
   4   1  22      115.02      134.23      8.12 o
   5   1  22        0.58       -1.19      5.05 o
   6   1  22       12.72       10.78      5.77 o
   7   1  22       21.92       26.04      8.35 o
  -7   2  22       37.29       42.18     13.34 o
  -6   2  22       39.16       33.45      8.31 o
  -5   2  22        1.18       -0.19      4.43 o
  -4   2  22      160.50      144.06      7.58 o
  -3   2  22       24.27       17.47      4.52 o
  -2   2  22      230.29      214.42      7.55 o
  -1   2  22       61.07       56.27      4.03 o
   0   2  22      139.73      151.59      6.05 o
   1   2  22       58.34       59.32      3.64 o
   2   2  22      228.18      223.70      8.70 o
   3   2  22       24.75       17.58      5.00 o
   4   2  22      155.59      136.41      8.36 o
   5   2  22        1.08        0.65      6.42 o
   6   2  22       39.56       36.33      6.20 o
   7   2  22       37.20       49.55      9.69 o
  -6   3  22       12.53       12.72      6.63 o
  -5   3  22        9.07        7.13      4.67 o
  -4   3  22      208.95      228.38     12.21 o
  -3   3  22      256.01      244.77      8.31 o
  -2   3  22       30.90       31.70      4.10 o
  -1   3  22       56.89       56.55      6.11 o
   0   3  22        0.79       -5.39      5.39 o
   1   3  22       56.69       52.70      3.76 o
   2   3  22       31.08       25.48      5.96 o
   3   3  22      256.01      242.29     22.49 o
   4   3  22      209.93      217.85     10.52 o
   5   3  22        8.89        2.78      5.32 o
   6   3  22       12.14       10.35      5.90 o
  -6   4  22        2.92        1.83      7.10 o
  -5   4  22       48.88       44.58     10.77 o
  -4   4  22      111.85      110.16      7.08 o
  -3   4  22        8.29       11.52      4.77 o
  -2   4  22       58.70       70.94      5.04 o
  -1   4  22      185.97      177.29      6.83 o
   0   4  22      144.97      147.62      7.48 o
   1   4  22      189.16      192.49      6.13 o
   2   4  22       58.51       64.13      6.21 o
   3   4  22        8.01        9.53      7.92 o
   4   4  22      111.38       95.51      8.06 o
   5   4  22       48.08       39.68     14.40 o
   6   4  22        2.96        1.24      5.75 o
  -6   5  22        8.38        7.98      7.29 o
  -5   5  22       41.86       43.98      9.50 o
  -4   5  22        5.77        4.17      4.90 o
  -3   5  22       46.24       48.33      5.91 o
  -2   5  22       25.73       16.43      4.23 o
  -1   5  22      180.06      191.12      7.05 o
   0   5  22        4.29        8.02      3.73 o
   1   5  22      180.24      193.76     13.14 o
   2   5  22       26.06       18.98      5.33 o
   3   5  22       46.43       44.83      6.10 o
   4   5  22        5.88       12.86      5.24 o
   5   5  22       41.88       37.07     11.04 o
   6   5  22        8.37       18.00      6.32 o
  -5   6  22       39.04       54.00      8.91 o
  -4   6  22       22.08       25.03      5.65 o
  -3   6  22       13.50       22.45      5.46 o
  -2   6  22        5.72       16.23      4.42 o
  -1   6  22       65.63       76.94      8.68 o
   0   6  22        7.93       -3.78      3.82 o
   1   6  22       65.91       78.72      6.56 o
   2   6  22        5.75        3.86      5.28 o
   3   6  22       13.30       17.16      5.73 o
   4   6  22       22.19       13.10      7.64 o
   5   6  22       38.88       30.46      6.18 o
  -5   7  22        6.54       -1.35      7.53 o
  -4   7  22        7.22        4.73      5.20 o
  -3   7  22        6.46        5.16      5.08 o
  -2   7  22       27.17       33.98      5.63 o
  -1   7  22        7.27        1.33      4.13 o
   0   7  22        0.03       -3.80      4.06 o
   1   7  22        7.28        5.84      5.47 o
   2   7  22       27.09       22.81      5.84 o
   3   7  22        6.43       16.47      6.46 o
   4   7  22        7.20        7.40      5.71 o
   5   7  22        6.57       -2.69      5.73 o
  -4   8  22        3.49       10.83      9.78 o
  -3   8  22       18.64       28.47      5.84 o
  -2   8  22       22.18       21.03     10.06 o
  -1   8  22        5.22        7.83      4.55 o
   0   8  22       58.96       57.48      5.70 o
   1   8  22        5.22       -1.54      5.14 o
   2   8  22       22.20       24.02      7.32 o
   3   8  22       18.59       20.21      7.30 o
   4   8  22        3.48        8.09      6.23 o
  -2   9  22       16.64       19.56      5.61 o
  -1   9  22        2.48       -0.03      5.28 o
   0   9  22       52.00       60.08     14.26 o
   1   9  22        2.51        4.64      7.38 o
   2   9  22       16.66       20.01      7.70 o
   1   0  23       53.73       51.40      4.97 o
   2   0  23       75.75       66.30      5.96 o
   3   0  23      596.29      578.38     16.70 o
   4   0  23       79.14       69.94      6.80 o
   5   0  23       26.81       28.15      5.82 o
   6   0  23       15.03       27.51      8.58 o
   7   0  23        2.55       -5.11      7.62 o
  -6   1  23       15.98       14.23      8.19 o
  -5   1  23       12.22        9.62      5.26 o
  -4   1  23       15.02       15.46      5.53 o
  -3   1  23       20.23       24.08      7.07 o
  -2   1  23      691.50      625.60     17.99 o
  -1   1  23      102.89      102.78      4.77 o
   0   1  23       17.54       21.32      6.34 o
   1   1  23      103.66      100.91      6.30 o
   2   1  23      691.38      630.79     14.69 o
   3   1  23       19.51       18.71      5.02 o
   4   1  23       14.23        8.40      6.45 o
   5   1  23       12.45       15.21      5.30 o
   6   1  23       16.73       18.61      7.97 o
  -6   2  23        2.22       -6.65      6.65 o
  -5   2  23       24.94       26.76      5.37 o
  -4   2  23      112.50      122.26      7.37 o
  -3   2  23      164.84      171.78      9.31 o
  -2   2  23       37.76       29.83      4.57 o
  -1   2  23       16.58       24.03      3.55 o
   0   2  23       71.11       73.39      4.53 o
   1   2  23       18.06       15.36      3.55 o
   2   2  23       37.31       26.58      5.06 o
   3   2  23      169.66      175.28      8.39 o
   4   2  23      113.23      134.94     15.69 o
   5   2  23       24.56       23.68      6.08 o
   6   2  23        2.20        0.07      5.51 o
  -6   3  23        9.71       14.12      6.94 o
  -5   3  23        0.70        3.91      4.88 o
  -4   3  23       32.95       30.11      5.58 o
  -3   3  23       32.55       28.54      5.40 o
  -2   3  23      420.11      401.19      8.89 o
  -1   3  23       54.92       52.43      5.49 o
   0   3  23       63.86       54.44      4.99 o
   1   3  23       56.27       56.94      7.23 o
   2   3  23      420.28      400.64     13.69 o
   3   3  23       33.49       30.68      6.28 o
   4   3  23       33.24       31.41      7.16 o
   5   3  23        0.60       -2.33      7.80 o
   6   3  23       10.00       16.92      6.06 o
  -6   4  23       12.47       12.25      7.60 o
  -5   4  23        2.64       -4.71      4.71 o
  -4   4  23        3.07        0.70      4.87 o
  -3   4  23       60.35       49.41      5.94 o
  -2   4  23        7.87        4.23      3.78 o
  -1   4  23       10.66        8.15      3.91 o
   0   4  23        5.83        7.88      3.60 o
   1   4  23       10.36       19.50      4.89 o
   2   4  23        7.60        7.52      5.57 o
   3   4  23       60.91       71.35      7.24 o
   4   4  23        3.27       10.03      5.91 o
   5   4  23        2.75       -2.49      5.59 o
   6   4  23       12.61       12.15     10.75 o
  -5   5  23        8.73        4.55      8.10 o
  -4   5  23       63.81       51.53      9.38 o
  -3   5  23        2.84        9.74      4.76 o
  -2   5  23        5.37        8.41      4.84 o
  -1   5  23       10.43        6.08      3.85 o
   0   5  23      293.62      294.41     14.88 o
   1   5  23       10.43        4.98      5.72 o
   2   5  23        5.34        5.21      6.11 o
   3   5  23        2.73        6.26      5.28 o
   4   5  23       64.02       50.00      7.14 o
   5   5  23        8.64       18.45      6.53 o
  -5   6  23        2.42       -5.79      7.42 o
  -4   6  23       11.17       13.73      6.58 o
  -3   6  23       18.54       14.31      5.34 o
  -2   6  23      118.49      121.00     15.38 o
  -1   6  23        1.25       11.21      5.19 o
   0   6  23       19.66       22.28      4.34 o
   1   6  23        1.23        5.65      5.32 o
   2   6  23      119.02      134.55      8.84 o
   3   6  23       18.56       15.84      6.66 o
   4   6  23       11.12       15.72      6.67 o
   5   6  23        2.41        6.23      6.41 o
  -4   7  23        1.82        4.02      5.49 o
  -3   7  23       24.75       23.29      5.75 o
  -2   7  23        5.18        2.80      4.78 o
  -1   7  23       24.54       25.68      4.94 o
   0   7  23       14.78       11.67      5.50 o
   1   7  23       24.57       28.41     11.31 o
   2   7  23        5.19        8.89      6.74 o
   3   7  23       24.71       31.79     14.71 o
   4   7  23        1.78       -6.01      6.01 o
  -3   8  23       29.48       42.29      6.81 o
  -2   8  23       20.06       21.31      7.01 o
  -1   8  23       13.27       -0.81      4.91 o
   0   8  23       71.35       85.78      8.61 o
   1   8  23       13.32       24.69      7.41 o
   2   8  23       20.08       19.19      7.06 o
   3   8  23       29.52       32.29     11.77 o
  -1   9  23        1.62       -2.24      7.49 o
   0   9  23        9.56       13.62      6.99 o
   1   9  23        1.62       -5.03      6.07 o
   0   0  24      114.31      114.87      7.39 o
   1   0  24        2.50        2.53      4.03 o
   2   0  24      159.63      162.28      7.94 o
   3   0  24      535.12      535.87     13.86 o
   4   0  24      101.15      101.40      7.83 o
   5   0  24       57.81       53.07      6.96 o
   6   0  24        4.37        0.60      7.69 o
  -6   1  24       67.56       76.45     10.39 o
  -5   1  24       46.93       46.32      6.29 o
  -4   1  24      230.00      216.73     11.72 o
  -3   1  24       58.94       40.44      5.63 o
  -2   1  24      149.22      143.33      8.79 o
  -1   1  24      121.61      118.93      5.17 o
   0   1  24      852.49      861.71     17.28 o
   1   1  24      121.39      113.83      5.10 o
   2   1  24      152.69      152.58      7.77 o
   3   1  24       59.05       61.34      6.17 o
   4   1  24      226.98      211.98     10.49 o
   5   1  24       48.19       49.42      6.60 o
   6   1  24       66.44       74.89     10.45 o
  -6   2  24       17.28       12.32      7.29 o
  -5   2  24       15.28       15.38      5.15 o
  -4   2  24       50.68       59.63      6.13 o
  -3   2  24       92.80       87.19      6.01 o
  -2   2  24       40.66       44.93      4.98 o
  -1   2  24      147.91      136.03      5.67 o
   0   2  24       64.33       68.21      5.02 o
   1   2  24      145.38      133.92      7.17 o
   2   2  24       38.89       41.82      5.47 o
   3   2  24       91.39       85.03      6.71 o
   4   2  24       52.31       52.63      6.93 o
   5   2  24       15.41       11.93      5.91 o
   6   2  24       16.81       18.02      6.15 o
  -6   3  24       13.58       28.36      7.62 o
  -5   3  24        6.32        5.50      8.32 o
  -4   3  24      105.65      117.02      7.46 o
  -3   3  24       83.60       96.43      9.06 o
  -2   3  24       38.54       53.48      5.61 o
  -1   3  24       11.34       10.05      4.45 o
   0   3  24       67.52       70.40      5.23 o
   1   3  24       11.51       12.80      5.95 o
   2   3  24       39.34       54.27     11.18 o
   3   3  24       82.55       96.38      8.10 o
   4   3  24      104.27      114.95      8.57 o
   5   3  24        6.50        2.52      5.63 o
   6   3  24       13.40       18.88      6.50 o
  -6   4  24        7.26        6.78      7.73 o
  -5   4  24       12.96       19.51      5.67 o
  -4   4  24        8.85        8.13      5.12 o
  -3   4  24       26.56       21.43      5.26 o
  -2   4  24       31.96       46.14      5.84 o
  -1   4  24      208.44      185.66      7.17 o
   0   4  24        0.26       -0.07      5.45 o
   1   4  24      206.20      190.41      9.75 o
   2   4  24       32.25       32.37      6.28 o
   3   4  24       27.11       25.37      6.47 o
   4   4  24        8.68        0.56      8.04 o
   5   4  24       13.05        7.62      6.73 o
   6   4  24        7.12        3.14      5.89 o
  -5   5  24       36.37       28.58      8.28 o
  -4   5  24        6.15        7.06      5.19 o
  -3   5  24       57.86       63.15      6.38 o
  -2   5  24       11.49       27.06      5.32 o
  -1   5  24       18.01       14.48      4.55 o
   0   5  24       39.17       33.87      4.58 o
   1   5  24       17.68       15.17      5.17 o
   2   5  24       11.66       13.78      5.38 o
   3   5  24       57.72       48.38      9.48 o
   4   5  24        6.25       18.30      7.48 o
   5   5  24       36.16       32.29      7.14 o
  -5   6  24       29.33       33.73     11.05 o
  -4   6  24       30.68       27.77      5.99 o
  -3   6  24        4.86        1.55      5.19 o
  -2   6  24        5.14        1.98      5.00 o
  -1   6  24        0.01       -2.99      4.21 o
   0   6  24       53.53       66.04      6.45 o
   1   6  24        0.00       -4.74      4.74 o
   2   6  24        5.17        0.77      5.19 o
   3   6  24        4.81        9.97      6.92 o
   4   6  24       30.67       26.87      7.89 o
   5   6  24       29.47       39.83     11.34 o
  -4   7  24       24.98       21.18      6.09 o
  -3   7  24        2.02       -2.34      5.19 o
  -2   7  24       25.75       18.90      5.35 o
  -1   7  24       22.83        8.22      6.74 o
   0   7  24        4.80       13.14      5.52 o
   1   7  24       22.77       11.85      6.33 o
   2   7  24       25.69       32.23      8.32 o
   3   7  24        2.05       -4.49      6.47 o
   4   7  24       25.02       28.11     17.91 o
  -3   8  24        0.48       -4.27      5.40 o
  -2   8  24       19.99       22.04      7.62 o
  -1   8  24        1.42       -1.52      8.62 o
   0   8  24       33.59       25.48      6.29 o
   1   8  24        1.41        1.49      6.77 o
   2   8  24       19.99       28.51      7.92 o
   3   8  24        0.47        1.59      6.92 o
   1   0  25       53.08       50.50      5.48 o
   2   0  25       10.10        4.72      4.80 o
   3   0  25      152.12      161.08     13.06 o
   4   0  25        0.24       -6.80      6.80 o
   5   0  25       62.14       59.74      7.22 o
   6   0  25        4.28        2.76      8.58 o
  -6   1  25        8.81        9.43      8.04 o
  -5   1  25       12.81        4.98      5.51 o
  -4   1  25        4.95        5.24      6.15 o
  -3   1  25      116.79      134.82      7.56 o
  -2   1  25       10.19       11.09      4.58 o
  -1   1  25      121.66      127.81      6.91 o
   0   1  25        0.32       -0.18      3.94 o
   1   1  25      116.79      116.34      9.17 o
   2   1  25       10.77        6.54      4.65 o
   3   1  25      113.75      108.98     11.58 o
   4   1  25        5.42       11.83      5.84 o
   5   1  25       13.61       13.94      5.82 o
   6   1  25        8.81        8.48      8.35 o
  -6   2  25        2.95        1.66     10.85 o
  -5   2  25       24.81       31.61      9.88 o
  -4   2  25       23.39       19.52      9.95 o
  -3   2  25       31.58       27.17      5.31 o
  -2   2  25      232.76      223.79      8.11 o
  -1   2  25      123.44      122.48      5.65 o
   0   2  25        3.88        4.21      3.43 o
   1   2  25      124.30      122.76      6.96 o
   2   2  25      231.22      228.27     13.03 o
   3   2  25       31.13       20.72      7.24 o
   4   2  25       23.57       34.09     12.88 o
   5   2  25       25.27       23.33      6.49 o
   6   2  25        2.89       -1.30      8.16 o
  -6   3  25       31.83       35.92     10.42 o
  -5   3  25        1.37        0.15      5.07 o
  -4   3  25       41.18       48.42      7.92 o
  -3   3  25      109.40      112.16      7.37 o
  -2   3  25       54.88       57.11      5.87 o
  -1   3  25       52.00       46.56      5.53 o
   0   3  25        5.44       -1.47      3.99 o
   1   3  25       50.25       46.04      6.93 o
   2   3  25       56.05       58.43      7.31 o
   3   3  25      107.27      107.65      8.29 o
   4   3  25       40.13       43.52      8.07 o
   5   3  25        1.53        8.78      6.22 o
   6   3  25       31.68       40.23     13.29 o
  -5   4  25       14.21        8.52      5.54 o
  -4   4  25       49.15       51.85      6.44 o
  -3   4  25        5.19        1.03      4.87 o
  -2   4  25       33.20       32.35      5.63 o
  -1   4  25       46.60       48.79      5.51 o
   0   4  25       48.46       53.01      6.41 o
   1   4  25       46.75       45.63      6.84 o
   2   4  25       33.08       46.99      8.97 o
   3   4  25        5.16        7.09      6.08 o
   4   4  25       49.07       53.16      7.69 o
   5   4  25       14.36        7.60      6.26 o
  -5   5  25       11.12       10.86      7.98 o
  -4   5  25        1.50        4.14      5.38 o
  -3   5  25        7.43        1.01      4.98 o
  -2   5  25      148.48      156.02      8.26 o
  -1   5  25        2.12       -3.76      4.42 o
   0   5  25       74.60       64.98      6.38 o
   1   5  25        2.05       12.30      7.19 o
   2   5  25      148.37      170.55      9.07 o
   3   5  25        7.33        6.58      9.04 o
   4   5  25        1.48        4.23      7.64 o
   5   5  25       11.24        7.75      6.51 o
  -4   6  25       60.13       72.32      7.17 o
  -3   6  25        9.98        9.18      5.88 o
  -2   6  25       27.72       29.42      5.75 o
  -1   6  25       18.13        9.14      4.92 o
   0   6  25       42.20       41.22      6.43 o
   1   6  25       18.01        7.89     10.77 o
   2   6  25       27.77       27.57      6.35 o
   3   6  25       10.00        0.17      6.61 o
   4   6  25       60.13       76.78      8.81 o
  -3   7  25        4.92        2.31      5.54 o
  -2   7  25       59.15       63.08      6.85 o
  -1   7  25        0.12       -4.76      6.17 o
   0   7  25        2.58        3.53      6.47 o
   1   7  25        0.12        2.87      6.84 o
   2   7  25       59.06       75.71     11.43 o
   3   7  25        4.94        0.70      6.86 o
  -2   8  25       16.48       22.33      6.16 o
  -1   8  25        5.03        2.53      6.59 o
   0   8  25       41.27       60.60     18.55 o
   1   8  25        5.03        8.82      6.94 o
   2   8  25       16.53       22.77      7.70 o
   0   0  26       59.97       63.42      6.44 o
   1   0  26      122.57      132.35      7.27 o
   2   0  26        0.49        2.81      4.67 o
   3   0  26      108.72       89.61      6.77 o
   4   0  26       95.44       93.02      8.05 o
   5   0  26        0.02       -3.84      5.63 o
   6   0  26        1.42       -8.26      8.26 o
  -6   1  26       16.45       16.54      7.65 o
  -5   1  26       18.52       22.28      6.46 o
  -4   1  26       16.87       14.02      5.92 o
  -3   1  26        2.63       -0.65      4.88 o
  -2   1  26        6.00       13.26      4.97 o
  -1   1  26       46.08       44.36      5.57 o
   0   1  26        1.56        4.93      3.59 o
   1   1  26       45.81       51.21      6.64 o
   2   1  26        7.32       -1.00      4.85 o
   3   1  26        2.62       -1.40      5.34 o
   4   1  26       17.77       28.61      6.61 o
   5   1  26       17.91       13.28      6.11 o
   6   1  26       16.22       33.25      9.66 o
  -5   2  26        1.35        7.69      5.38 o
  -4   2  26       54.19       61.05      6.61 o
  -3   2  26        9.93        4.37      4.95 o
  -2   2  26       65.20       64.80      6.21 o
  -1   2  26        9.47        5.24      6.35 o
   0   2  26      213.23      194.90      8.60 o
   1   2  26        9.81       15.55      5.00 o
   2   2  26       65.84       64.20      6.15 o
   3   2  26        9.84       12.52      5.19 o
   4   2  26       54.06       47.35      7.07 o
   5   2  26        1.40        8.36      6.02 o
  -5   3  26       27.67       39.27      6.33 o
  -4   3  26       31.99       34.10      6.14 o
  -3   3  26        5.69        6.17      5.12 o
  -2   3  26       59.57       56.54      5.90 o
  -1   3  26       41.13       34.17      5.49 o
   0   3  26        2.82       -0.66      4.49 o
   1   3  26       39.77       38.78      5.75 o
   2   3  26       61.26       59.56      6.30 o
   3   3  26        6.00        5.94      6.89 o
   4   3  26       31.98       46.97      7.36 o
   5   3  26       28.39       35.48      7.10 o
  -5   4  26       12.61       14.85      8.19 o
  -4   4  26       22.43       18.80      5.69 o
  -3   4  26       60.12       67.40      7.62 o
  -2   4  26       11.50        4.36      4.81 o
  -1   4  26       20.01       19.46      5.23 o
   0   4  26       53.30       51.77     13.37 o
   1   4  26       20.31       17.65      6.79 o
   2   4  26       11.55        0.88      6.38 o
   3   4  26       59.77       79.83      8.07 o
   4   4  26       22.19       27.75      6.99 o
   5   4  26       12.63       12.18      9.05 o
  -4   5  26       20.68       23.38      6.05 o
  -3   5  26        4.00        1.95      5.32 o
  -2   5  26        2.29       15.64      5.09 o
  -1   5  26       40.61       51.07      9.98 o
   0   5  26       14.66       25.05      6.96 o
   1   5  26       40.29       31.45      7.39 o
   2   5  26        2.32        1.58     14.13 o
   3   5  26        4.17        3.19     10.02 o
   4   5  26       20.56       23.15      7.51 o
  -4   6  26       10.66       17.22      5.87 o
  -3   6  26       11.13        1.45      5.43 o
  -2   6  26        4.62        6.51      5.40 o
  -1   6  26        0.18        2.69      8.80 o
   0   6  26        3.07        2.02     11.28 o
   1   6  26        0.18        1.25      5.37 o
   2   6  26        4.65        7.20      5.74 o
   3   6  26       11.17       16.67      7.26 o
   4   6  26       10.63       16.66     13.96 o
  -3   7  26        4.23        0.78      5.82 o
  -2   7  26        4.82        0.35      8.80 o
  -1   7  26        1.06       -6.14      6.48 o
   0   7  26       54.23       51.14      8.26 o
   1   7  26        1.05       -5.51      5.51 o
   2   7  26        4.83       -2.11     15.02 o
   3   7  26        4.20       -6.67      6.67 o
  -1   8  26        4.20        4.85      8.34 o
   0   8  26       11.60       17.40      9.45 o
   1   8  26        4.22       -1.89     11.07 o
   1   0  27       16.03       14.74      4.86 o
   2   0  27      153.34      152.81      8.07 o
   3   0  27       15.56       13.70      5.49 o
   4   0  27       33.13       29.38      6.60 o
   5   0  27       24.16       25.48     11.99 o
  -5   1  27       17.51        9.56      6.19 o
  -4   1  27        9.45       10.55      7.62 o
  -3   1  27       84.86       83.57     17.52 o
  -2   1  27       30.98       37.38      5.68 o
  -1   1  27       86.94      104.52     11.78 o
   0   1  27       10.74        8.40      4.53 o
   1   1  27       88.88       87.94      8.02 o
   2   1  27       31.60       38.49      5.87 o
   3   1  27       84.59       86.42     11.78 o
   4   1  27        9.11        5.62     11.20 o
   5   1  27       17.07        8.72      6.18 o
  -5   2  27       10.98        4.36      5.49 o
  -4   2  27       12.50        7.21      5.30 o
  -3   2  27        2.84       -1.48      6.55 o
  -2   2  27       11.78       17.18      5.22 o
  -1   2  27       67.25       63.39      6.17 o
   0   2  27       10.57       13.55      6.32 o
   1   2  27       67.14       59.59      5.88 o
   2   2  27       11.85       13.60      5.26 o
   3   2  27        2.72       -5.67      5.67 o
   4   2  27       12.23       11.51      6.40 o
   5   2  27       11.08       16.93      9.58 o
  -5   3  27       34.21       42.60      6.40 o
  -4   3  27       10.10        3.81      5.39 o
  -3   3  27        6.71        0.96      5.06 o
  -2   3  27       17.20       10.35      5.10 o
  -1   3  27      128.32      121.12      8.37 o
   0   3  27       24.19       31.90      6.46 o
   1   3  27      127.48      130.52      7.62 o
   2   3  27       17.98       24.78      6.38 o
   3   3  27        6.23       10.13     10.99 o
   4   3  27       10.10       10.00      7.70 o
   5   3  27       33.76       40.74     12.85 o
  -4   4  27        1.30       -4.44      5.30 o
  -3   4  27        0.52        7.03      5.35 o
  -2   4  27        7.99       -4.31      4.99 o
  -1   4  27       22.04       26.46      5.44 o
   0   4  27        4.77       15.25      6.65 o
   1   4  27       22.08       35.03      7.37 o
   2   4  27        7.99        6.05      6.17 o
   3   4  27        0.55       -3.99      6.34 o
   4   4  27        1.29       10.33      6.78 o
  -4   5  27        1.14       -3.51      5.47 o
  -3   5  27       21.30       36.12      6.19 o
  -2   5  27       47.21       40.90      6.63 o
  -1   5  27       17.99       19.06      9.61 o
   0   5  27       29.48       23.18      7.16 o
   1   5  27       17.82       14.22      6.90 o
   2   5  27       47.70       42.50      7.93 o
   3   5  27       21.24       21.06      7.44 o
   4   5  27        1.08        4.94      6.81 o
  -3   6  27        5.82        5.93      5.79 o
  -2   6  27       50.76       55.04      6.67 o
  -1   6  27        2.40        5.19      6.68 o
   0   6  27       59.70       49.53      8.12 o
   1   6  27        2.43        8.84      6.80 o
   2   6  27       50.73       52.85      9.75 o
   3   6  27        5.88       15.98      7.50 o
  -2   7  27        2.28       -0.87      6.62 o
  -1   7  27       18.31       14.86      7.29 o
   0   7  27        0.48        4.60     15.50 o
   1   7  27       18.30       27.34      7.86 o
   2   7  27        2.28       13.39      7.65 o
   0   0  28       14.97       14.04      9.21 o
   1   0  28      319.80      335.18     13.53 o
   2   0  28       16.44       21.50      5.45 o
   3   0  28       24.56       13.19      6.41 o
   4   0  28        1.88        3.08     15.85 o
   5   0  28        0.53        7.90      6.42 o
  -5   1  28       16.11       19.36      6.80 o
  -4   1  28        0.72        7.70      6.17 o
  -3   1  28       29.23       22.60      6.63 o
  -2   1  28       10.67        6.73      6.01 o
  -1   1  28       17.97       14.10      6.55 o
   0   1  28      253.28      248.34     12.16 o
   1   1  28       17.76        9.32      6.12 o
   2   1  28       11.28        6.31      8.07 o
   3   1  28       29.87       31.55      6.57 o
   4   1  28        0.67       -1.46      6.19 o
   5   1  28       16.43       24.36      6.89 o
  -5   2  28        1.26        2.42      5.72 o
  -4   2  28       44.88       38.88      8.91 o
  -3   2  28       44.97       59.39      6.59 o
  -2   2  28        6.34        5.87      5.18 o
  -1   2  28       28.73       27.71      5.50 o
   0   2  28        6.11       -5.67      5.67 o
   1   2  28       28.70       34.83      7.15 o
   2   2  28        6.71        2.01      5.15 o
   3   2  28       44.85       55.78      8.61 o
   4   2  28       45.50       53.97      7.70 o
   5   2  28        1.21        9.82      6.58 o
  -4   3  28        1.75        6.08      5.59 o
  -3   3  28       57.77       63.96      6.63 o
  -2   3  28       22.33       26.40      5.55 o
  -1   3  28       50.71       58.54      7.83 o
   0   3  28        1.17        8.70      6.57 o
   1   3  28       50.42       75.87      8.24 o
   2   3  28       23.14       20.45      5.73 o
   3   3  28       59.02       66.46     12.82 o
   4   3  28        1.93        8.49      6.94 o
  -4   4  28       17.30       17.51      6.88 o
  -3   4  28       22.54       12.80      9.66 o
  -2   4  28       38.71       34.95      6.19 o
  -1   4  28       23.69       27.35      7.15 o
   0   4  28        0.76        4.73      6.32 o
   1   4  28       23.70       26.82      7.32 o
   2   4  28       39.18       43.91      7.43 o
   3   4  28       22.46       14.41     12.12 o
   4   4  28       17.49       15.27      7.11 o
  -3   5  28        6.44       12.41      5.71 o
  -2   5  28       29.75       36.05      6.33 o
  -1   5  28       21.43       24.05      6.84 o
   0   5  28       47.85       49.96      9.56 o
   1   5  28       21.58       27.46      7.28 o
   2   5  28       29.86       41.13      7.89 o
   3   5  28        6.51        7.88      7.22 o
  -2   6  28       19.25       21.12     12.61 o
  -1   6  28        1.25        0.81      7.86 o
   0   6  28        9.33       19.06      7.62 o
   1   6  28        1.25        0.37      7.78 o
   2   6  28       19.28        9.69      7.51 o
   0   7  28        0.09       -0.45      6.75 o
   1   0  29       92.92      109.24      8.84 o
   2   0  29        8.61       14.84      6.65 o
   3   0  29       10.87       18.35      6.59 o
   4   0  29        7.16        6.50      6.23 o
  -4   1  29       30.90       35.31      7.10 o
  -3   1  29       19.84       10.02      9.85 o
  -2   1  29       17.06       17.03      6.74 o
  -1   1  29       34.81       39.65      9.96 o
   0   1  29        9.01       19.32      6.43 o
   1   1  29       33.94       27.15      9.56 o
   2   1  29       16.77       21.63      7.29 o
   3   1  29       20.41       29.32      7.10 o
   4   1  29       30.53       33.44      9.45 o
  -4   2  29       73.71       82.23      7.76 o
  -3   2  29       56.78       58.44      6.89 o
  -2   2  29       30.65       23.06      5.56 o
  -1   2  29       46.28       47.90      8.50 o
   0   2  29        0.42       -0.23      6.27 o
   1   2  29       45.97       36.80      7.15 o
   2   2  29       30.48       31.61     13.51 o
   3   2  29       57.29       59.55      8.73 o
   4   2  29       73.76       93.64      8.99 o
  -4   3  29       16.22       27.51      8.80 o
  -3   3  29        7.13        5.90      6.08 o
  -2   3  29       24.32       19.90     10.25 o
  -1   3  29        4.06       18.15      6.93 o
   0   3  29        1.42        3.37      5.94 o
   1   3  29        4.33        1.33      6.69 o
   2   3  29       23.73       30.34      7.53 o
   3   3  29        7.36       10.79      6.52 o
   4   3  29       15.99        5.12      6.86 o
  -3   4  29       10.74       -1.42      7.09 o
  -2   4  29       28.89       35.39      7.60 o
  -1   4  29        2.55        6.39      6.75 o
   0   4  29       30.75       29.55      7.60 o
   1   4  29        2.54       -1.04      6.80 o
   2   4  29       29.01       45.22      7.77 o
   3   4  29       10.81        8.48      7.07 o
  -3   5  29       13.52       15.96      5.89 o
  -2   5  29        5.91       -0.48      7.54 o
  -1   5  29        6.11       13.33      7.05 o
   0   5  29        4.27        7.38      7.01 o
   1   5  29        6.11        1.11      6.31 o
   2   5  29        5.78        5.74      7.23 o
   3   5  29       13.53       18.41      7.73 o
  -1   6  29        4.62        2.30      6.68 o
   0   6  29       33.62       40.60      8.49 o
   1   6  29        4.61       -4.90      7.48 o
   0   0  30        0.78       -3.68      9.12 o
   1   0  30       10.68       16.79      6.35 o
   2   0  30       26.60       33.12      7.39 o
   3   0  30       15.33        7.27      6.60 o
   4   0  30        3.26       -3.89      6.13 o
  -4   1  30       11.66       10.12      5.83 o
  -3   1  30        9.36       13.49      6.46 o
  -2   1  30        2.87        1.97      5.24 o
  -1   1  30        8.35        6.34      6.11 o
   0   1  30        6.86        7.64      6.54 o
   1   1  30        8.16        4.39      6.96 o
   2   1  30        2.65        2.12      6.48 o
   3   1  30        9.31       11.68      6.84 o
   4   1  30       12.00        7.09      6.90 o
  -4   2  30        2.42        1.92      5.89 o
  -3   2  30        1.77       -5.31      5.31 o
  -2   2  30        6.61        0.40      5.33 o
  -1   2  30       52.95       78.43      8.73 o
   0   2  30        5.11        6.59      6.76 o
   1   2  30       53.37       69.65      8.70 o
   2   2  30        6.05       12.08      6.86 o
   3   2  30        1.61       -5.88      5.88 o
   4   2  30        2.29       -1.38      6.39 o
  -3   3  30       10.07        7.59      5.90 o
  -2   3  30       25.49       21.11     11.58 o
  -1   3  30        2.12        5.15      6.72 o
   0   3  30        7.66       -3.89      6.63 o
   1   3  30        2.12        0.30      6.51 o
   2   3  30       25.64       29.49      7.76 o
   3   3  30        9.91        9.98      7.07 o
  -3   4  30       64.59       87.53      7.94 o
  -2   4  30       63.94       70.80      8.45 o
  -1   4  30       22.96       23.97      7.44 o
   0   4  30       20.69       17.28      7.19 o
   1   4  30       22.91       14.69      9.18 o
   2   4  30       63.56       63.21      8.62 o
   3   4  30       64.64       84.88      9.58 o
  -2   5  30       17.19       13.97      7.25 o
  -1   5  30       18.76       20.75      7.57 o
   0   5  30        0.66       -3.66      6.50 o
   1   5  30       18.78       29.06      8.99 o
   2   5  30       17.14       21.45      8.03 o
   1   0  31       47.57       71.83      9.72 o
   2   0  31        0.11        0.37      6.22 o
   3   0  31       19.98       24.58      7.28 o
  -3   1  31        1.87       -5.31      5.31 o
  -2   1  31       14.95        2.18      5.54 o
  -1   1  31       18.28       20.15      7.38 o
   0   1  31        1.20        2.24      6.33 o
   1   1  31       18.41       21.32      7.48 o
   2   1  31       14.96        6.01      7.83 o
   3   1  31        1.74       -1.68      6.57 o
  -3   2  31       33.51       42.17      6.84 o
  -2   2  31        4.75       -4.24      6.23 o
  -1   2  31       47.87       48.58      8.13 o
   0   2  31        7.12        1.24      6.78 o
   1   2  31       49.17       54.83      8.05 o
   2   2  31        4.58       -2.47      6.69 o
   3   2  31       32.42       38.07      7.92 o
  -2   3  31        2.11        3.38      6.45 o
  -1   3  31        1.34        3.41      6.27 o
   0   3  31       13.34       13.54      7.07 o
   1   3  31        1.35       19.38      7.35 o
   2   3  31        2.04        4.89      6.88 o
  -2   4  31        0.85        1.03      6.47 o
  -1   4  31        2.47        8.49      7.64 o
   0   4  31        0.08        2.31      9.72 o
   1   4  31        2.58        2.85      9.70 o
   2   4  31        0.78       -6.86      6.86 o
   0   0  32        0.01       -0.98      9.81 o
   1   0  32        0.59       -8.54     10.04 o
   2   0  32        1.78        9.67      7.06 o
  -2   1  32        7.43       10.03      6.81 o
  -1   1  32       24.91       16.70      7.29 o
   0   1  32        6.71        1.60      6.94 o
   1   1  32       24.72       14.34     15.53 o
   2   1  32        7.43       14.04     23.68 o
  -2   2  32       10.12       21.65      7.49 o
  -1   2  32        9.08       12.67      7.37 o
   0   2  32        2.77        5.97      7.03 o
   1   2  32        9.30       13.05      8.05 o
   2   2  32        9.65        5.45      7.19 o
  -1   3  32       10.15       10.53      6.99 o
   0   3  32        3.43       13.26      7.28 o
   1   3  32       10.04       11.81     17.06 o
   1   0  33        8.51       15.78      7.56 o
  -1   1  33        3.71        2.77      7.56 o
   0   1  33        4.48        1.87      7.11 o
   1   1  33        3.67        4.44      6.95 o
  -1   2  33        6.22       -4.83      9.24 o
   0   2  33        0.90       -6.75      6.75 o
   1   2  33        5.88        3.11      9.75 o
 
